# Supplementary material for: 10-Ethyl-10H-phenothia­zine-3-carbaldehyde
Source: Acta Crystallogr Sect E Struct Rep Online. 2011 Nov 19;67(Pt 12):o3344. doi: 10.1107/S1600536811047799 (PMC3238990; doi:10.1107/S1600536811047799)
Supplement: Supplementary file 2 [file e-67-o3344-Isup2.hkl]

# 
# h,k,l, Fc-squared, Fo-squared, sigma(Fo-squared) and status flag 
# 
data_I
_shelx_title ' LIU in Pbca' 
_shelx_refln_list_code          4 
_shelx_F_calc_maximum      285.87 
_exptl_crystal_F_000      1072.00 
_reflns_d_resolution_high  0.8409 
 
loop_ 
 _symmetry_equiv_pos_as_xyz 
 'x, y, z' 
 '-x+1/2, -y, z+1/2' 
 '-x, y+1/2, -z+1/2' 
 'x+1/2, -y+1/2, -z' 
 '-x, -y, -z' 
 'x-1/2, y, -z-1/2' 
 'x, -y-1/2, z-1/2' 
 '-x-1/2, y-1/2, z' 
 
_cell_length_a     8.0867 
_cell_length_b    15.3271 
_cell_length_c    20.3369 
_cell_angle_alpha  90.000 
_cell_angle_beta   90.000 
_cell_angle_gamma  90.000 
 
_shelx_F_squared_multiplier     1.000 
 
loop_ 
 _refln_index_h 
 _refln_index_k 
 _refln_index_l 
 _refln_F_squared_calc 
 _refln_F_squared_meas 
 _refln_F_squared_sigma 
 _refln_observed_status 
   2   0   0     5930.16     5385.10    100.33 o 
   4   0   0     2030.95     1933.01     31.63 o 
   6   0   0      855.72      881.05     15.77 o 
   8   0   0       36.11       52.99      3.20 o 
   2   1   0     2149.04     1873.39     24.92 o 
   4   1   0      402.12      413.30      5.88 o 
   6   1   0      501.19      481.19      6.28 o 
   8   1   0        6.54        1.22      1.29 o 
   0   2   0    44269.94    30084.04   1713.35 o 
   2   2   0     1236.08     1386.15     17.15 o 
   4   2   0     1704.75     1654.01     20.59 o 
   6   2   0      178.06      177.44      3.63 o 
   8   2   0      575.99      618.86      8.56 o 
   2   3   0      403.46      364.45      5.74 o 
   4   3   0      524.28      574.02      7.63 o 
   6   3   0       67.71       68.91      2.15 o 
   8   3   0       36.07       48.55      3.20 o 
   0   4   0        3.96        4.31      0.93 o 
   2   4   0     2791.75     2738.43     68.59 o 
   4   4   0     2312.67     2342.43     30.69 o 
   6   4   0      619.96      688.59     10.20 o 
   8   4   0       32.60       30.92      3.56 o 
   2   5   0     2178.57     2464.81     35.58 o 
   4   5   0      431.27      442.42      7.24 o 
   6   5   0      267.65      261.45      5.36 o 
   8   5   0       27.07       13.88      3.84 o 
   0   6   0      747.60      789.32     15.39 o 
   2   6   0     2549.93     2414.85     29.42 o 
   4   6   0      179.73      277.74      4.03 o 
   6   6   0       10.48        8.32      2.22 o 
   8   6   0       98.79      118.34      8.96 o 
   2   7   0      423.59      508.92      6.02 o 
   4   7   0       51.91       58.48      1.73 o 
   6   7   0      212.68      241.34      8.34 o 
   8   7   0       95.91       81.24      8.32 o 
   0   8   0     1761.12     1743.27     39.34 o 
   2   8   0     2962.52     2801.62     31.98 o 
   4   8   0     1888.19     1879.83     25.45 o 
   6   8   0     1334.72     1320.47     27.30 o 
   8   8   0        0.01        1.28      4.48 o 
   2   9   0      163.91      159.38      3.08 o 
   4   9   0        0.21        2.21      1.21 o 
   6   9   0       91.74       69.62      4.55 o 
   8   9   0       21.00       13.43      5.76 o 
   0  10   0       19.49        8.46      4.48 o 
   2  10   0     1110.15     1054.05     16.28 o 
   4  10   0       58.52       62.13      2.62 o 
   6  10   0       44.61       44.87      4.54 o 
   8  10   0       15.46       23.03      6.40 o 
   2  11   0      517.16      484.57      8.45 o 
   4  11   0      332.97      300.41      6.14 o 
   6  11   0       19.81       17.97      3.53 o 
   0  12   0     9609.38     9285.45    204.44 o 
   2  12   0     2996.50     2949.86     48.83 o 
   4  12   0      322.82      334.15     10.25 o 
   6  12   0      381.64      360.23     11.76 o 
   2  13   0      525.93      548.52     10.98 o 
   4  13   0       63.40       68.79      3.70 o 
   6  13   0        0.00       -1.60      3.17 o 
   0  14   0      248.53      247.71      8.36 o 
   2  14   0      177.99      184.75      5.91 o 
   4  14   0      384.04      377.74      9.72 o 
   6  14   0      138.69      159.28     11.51 o 
   2  15   0        0.77        1.88      2.07 o 
   4  15   0       68.96       86.88      4.67 o 
   0  16   0       41.83       58.21      7.04 o 
   2  16   0       93.19       74.62      4.43 o 
   4  16   0       14.81        3.20      5.12 o 
   2  17   0        0.65       -2.62      2.15 o 
   0  18   0      119.16      114.50      9.60 o 
   1   1   1     1113.82     1121.51      9.72 o 
   2   1   1    12874.55    12020.79    107.32 o 
   3   1   1        0.60        1.19      0.52 o 
   4   1   1       10.18       13.08      0.95 o 
   5   1   1       24.94       28.53      0.99 o 
   6   1   1       16.40       16.17      0.94 o 
   7   1   1        0.41       -1.09      0.79 o 
   8   1   1        2.75        1.51      0.95 o 
   9   1   1       48.80       34.20      1.75 o 
   0   2   1     7618.76     6705.73    214.41 o 
   1   2   1     3001.25     2971.61     37.88 o 
   2   2   1      358.19      342.94      3.68 o 
   3   2   1      470.56      432.83      4.25 o 
   4   2   1       77.60       87.89      1.43 o 
   5   2   1     2053.24     2059.72     16.93 o 
   6   2   1      779.09      802.39      7.00 o 
   7   2   1      104.25      111.76      2.03 o 
   8   2   1       10.06        7.97      1.11 o 
   9   2   1       33.46       42.56      2.19 o 
   1   3   1     5999.88     5990.98     57.46 o 
   2   3   1    10296.95     9498.50    141.55 o 
   3   3   1      566.02      521.07      5.22 o 
   4   3   1        0.50        0.34      0.47 o 
   5   3   1       25.84       28.19      0.99 o 
   6   3   1       40.10       34.17      1.16 o 
   7   3   1       11.52        2.30      0.81 o 
   8   3   1       71.73       79.10      2.44 o 
   9   3   1        3.19       14.20      2.17 o 
   0   4   1     5616.67     5121.11    168.68 o 
   1   4   1     9007.02     8411.84     79.84 o 
   2   4   1     2324.11     2428.51     23.56 o 
   3   4   1     1881.75     1717.17     17.58 o 
   4   4   1      103.02      131.26      1.72 o 
   5   4   1      343.44      301.54      3.28 o 
   6   4   1        1.75        1.16      0.78 o 
   7   4   1      294.65      320.98      4.34 o 
   8   4   1      240.25      257.63      5.70 o 
   9   4   1        0.30        0.60      3.31 o 
   1   5   1       83.40       66.20      1.15 o 
   2   5   1      556.05      659.13      6.78 o 
   3   5   1     1124.03     1208.85     11.47 o 
   4   5   1        6.66        1.68      0.63 o 
   5   5   1      283.07      295.58      3.50 o 
   6   5   1       24.79       19.37      1.24 o 
   7   5   1       10.01        6.20      1.44 o 
   8   5   1       12.62       14.47      2.11 o 
   9   5   1       62.64       42.93      3.50 o 
   0   6   1      678.18      675.43     11.27 o 
   1   6   1     1164.01     1148.87     10.62 o 
   2   6   1      138.00      169.41      1.81 o 
   3   6   1     1668.45     1862.86     17.49 o 
   4   6   1      104.54      112.49      1.55 o 
   5   6   1      317.20      314.75      4.41 o 
   6   6   1       10.00       12.73      1.49 o 
   7   6   1        3.07        3.71      1.81 o 
   8   6   1       11.98        7.80      3.37 o 
   9   6   1        5.26        2.97      2.81 o 
   1   7   1       11.78       14.21      0.74 o 
   2   7   1       38.69       51.93      0.88 o 
   3   7   1      366.15      444.68      4.67 o 
   4   7   1       45.09       40.14      1.11 o 
   5   7   1       85.36       88.71      2.60 o 
   6   7   1       15.76       19.07      1.89 o 
   7   7   1        0.01       -1.84      1.78 o 
   8   7   1       23.57       27.22      4.07 o 
   0   8   1       53.65       46.64      1.82 o 
   1   8   1     3017.26     2994.77     30.48 o 
   2   8   1     2501.96     2630.23     22.59 o 
   3   8   1      851.78      858.46      8.21 o 
   4   8   1      487.87      508.87      6.07 o 
   5   8   1      720.14      767.95     10.10 o 
   6   8   1       39.91       49.27      2.57 o 
   7   8   1      140.00      144.07      5.66 o 
   8   8   1       40.26       45.75      5.44 o 
   1   9   1      100.75       95.03      1.97 o 
   2   9   1        8.81       12.46      0.92 o 
   3   9   1       75.20       62.17      1.35 o 
   4   9   1      307.63      302.98      4.04 o 
   5   9   1      157.76      158.52      2.92 o 
   6   9   1        2.75        2.89      1.58 o 
   7   9   1       17.32       17.10      3.06 o 
   8   9   1       16.29       11.51      3.62 o 
   0  10   1      421.76      434.70      8.15 o 
   1  10   1     4020.69     3831.93     40.78 o 
   2  10   1        0.41        1.71      0.70 o 
   3  10   1     1095.30     1002.36     11.17 o 
   4  10   1      972.29      936.00     10.61 o 
   5  10   1      544.57      502.00      6.41 o 
   6  10   1      175.43      180.29      4.40 o 
   7  10   1      153.45      158.73      6.15 o 
   8  10   1       39.43       31.31      3.80 o 
   1  11   1      103.29      110.81      2.30 o 
   2  11   1      639.42      661.09      7.70 o 
   3  11   1      512.06      526.54      6.91 o 
   4  11   1       61.17       56.39      1.81 o 
   5  11   1       18.44       22.78      1.39 o 
   6  11   1       20.84       21.20      3.06 o 
   7  11   1       82.72       81.12      5.41 o 
   0  12   1       16.60       20.66      2.17 o 
   1  12   1      131.28      124.85      2.92 o 
   2  12   1      280.80      273.61      4.47 o 
   3  12   1        3.21        3.37      1.23 o 
   4  12   1        0.74        2.97      1.33 o 
   5  12   1        1.13        1.32      1.69 o 
   6  12   1        3.46        2.38      2.14 o 
   7  12   1       39.53       54.83      4.93 o 
   1  13   1      759.02      735.72     10.08 o 
   2  13   1       51.79       52.82      2.33 o 
   3  13   1        4.62        4.10      1.31 o 
   4  13   1       25.37       22.92      1.80 o 
   5  13   1       13.54       11.24      2.20 o 
   6  13   1        1.77        0.80      2.24 o 
   0  14   1     1165.12     1208.45     24.00 o 
   1  14   1      122.54      123.73      3.43 o 
   2  14   1       82.10       88.64      2.82 o 
   3  14   1        7.34        7.57      1.51 o 
   4  14   1        1.24        2.18      1.73 o 
   5  14   1       62.50       65.31      3.75 o 
   6  14   1       13.38       10.23      3.62 o 
   1  15   1       30.28       24.62      1.99 o 
   2  15   1       32.15       32.51      2.17 o 
   3  15   1       47.15       40.71      2.41 o 
   4  15   1       72.44       65.00      3.25 o 
   5  15   1       10.72        2.94      3.84 o 
   0  16   1       99.39      110.70      6.33 o 
   1  16   1      884.91      889.28     14.64 o 
   2  16   1       57.10       57.72      2.77 o 
   3  16   1      307.04      288.50      5.91 o 
   4  16   1       57.55       50.73      3.52 o 
   1  17   1       32.40       33.51      2.88 o 
   2  17   1        1.85        4.46      1.87 o 
   3  17   1       18.97       30.28      3.52 o 
   0  18   1       65.66       81.26      5.88 o 
   1  18   1      295.10      343.35     10.89 o 
   0   0   2     7844.00     7413.50    136.60 o 
   1   0   2     9630.56     8797.64    218.24 o 
   2   0   2    81722.50    60214.75    908.03 o 
   3   0   2     7528.21     7131.58     85.49 o 
   4   0   2     8775.60     8579.64     96.10 o 
   5   0   2       82.31       96.87      2.17 o 
   6   0   2      142.85      132.84      2.84 o 
   7   0   2      575.09      609.40      7.82 o 
   8   0   2        4.34        0.64      1.45 o 
   9   0   2       72.46       86.98      3.34 o 
   1   1   2     7036.81     6840.34     88.99 o 
   2   1   2     4957.93     5111.23     45.40 o 
   3   1   2      348.54      329.97      3.26 o 
   4   1   2        6.23        2.17      0.54 o 
   5   1   2      173.58      182.31      2.30 o 
   6   1   2       74.74       88.67      1.76 o 
   7   1   2       40.93       31.89      1.28 o 
   8   1   2       14.43        4.68      0.84 o 
   9   1   2        0.00       -0.98      1.30 o 
   0   2   2     5978.72     5489.85     72.16 o 
   1   2   2      166.76      157.66      1.61 o 
   2   2   2     4954.94     5152.28     45.75 o 
   3   2   2        4.50       15.36      0.61 o 
   4   2   2      159.57      152.02      1.96 o 
   5   2   2     1948.04     1949.01     16.57 o 
   6   2   2      344.87      354.50      3.71 o 
   7   2   2       14.72       13.87      1.02 o 
   8   2   2        7.64       12.12      1.53 o 
   9   2   2       18.03       13.38      1.58 o 
   1   3   2     1298.91     1232.49     10.15 o 
   2   3   2       33.30       30.62      0.78 o 
   3   3   2      752.29      834.48      7.76 o 
   4   3   2      245.97      236.03      2.71 o 
   5   3   2       92.77       85.09      1.60 o 
   6   3   2        7.54        4.35      0.81 o 
   7   3   2      238.12      250.08      3.20 o 
   8   3   2       41.10       38.49      1.76 o 
   9   3   2      216.25      228.65      4.93 o 
   0   4   2      573.39      556.72      7.16 o 
   1   4   2      800.11      806.73      7.43 o 
   2   4   2      649.80      638.21      5.99 o 
   3   4   2      368.83      375.48      3.99 o 
   4   4   2      850.72      885.36      8.36 o 
   5   4   2      644.98      689.93      6.80 o 
   6   4   2      523.96      536.72      5.88 o 
   7   4   2      162.18      176.37      3.44 o 
   8   4   2       31.66       37.96      1.98 o 
   9   4   2       28.70       30.79      2.84 o 
   1   5   2     3851.97     3843.41     32.93 o 
   2   5   2       84.11       75.37      1.32 o 
   3   5   2     4406.92     4782.64     43.93 o 
   4   5   2      894.45      984.13      9.56 o 
   5   5   2      855.46      933.75      9.24 o 
   6   5   2        0.30        1.11      0.98 o 
   7   5   2        1.60       -0.84      1.17 o 
   8   5   2       13.98        7.58      2.21 o 
   9   5   2        6.37        4.59      3.29 o 
   0   6   2     1394.08     1367.49     22.37 o 
   1   6   2     4296.15     4341.01     38.28 o 
   2   6   2      186.47      248.95      2.35 o 
   3   6   2     1162.11     1047.71     10.13 o 
   4   6   2        0.96        4.40      0.53 o 
   5   6   2      102.29       91.52      2.30 o 
   6   6   2       51.25       57.30      2.06 o 
   7   6   2      169.88      211.35      4.89 o 
   8   6   2        4.12        1.00      2.14 o 
   9   6   2       20.27       15.69      3.28 o 
   1   7   2       17.25       18.33      0.73 o 
   2   7   2      109.91      157.63      1.72 o 
   3   7   2        8.86       20.66      0.71 o 
   4   7   2        3.17        2.55      0.63 o 
   5   7   2       12.42       14.53      1.42 o 
   6   7   2       11.19        6.51      1.67 o 
   7   7   2       26.55       26.70      2.47 o 
   8   7   2       13.09       25.47      4.40 o 
   0   8   2     2041.12     2140.54     47.45 o 
   1   8   2      723.30      675.11      7.79 o 
   2   8   2     2414.81     2460.36     20.67 o 
   3   8   2      169.80      133.18      1.97 o 
   4   8   2     1205.21     1170.64     12.03 o 
   5   8   2      535.24      517.12      6.75 o 
   6   8   2      253.10      237.01      5.21 o 
   7   8   2      154.27      171.15      5.56 o 
   8   8   2      127.92      128.44      7.24 o 
   1   9   2       29.95       48.26      1.39 o 
   2   9   2       55.15       50.40      1.24 o 
   3   9   2       21.98       16.84      1.00 o 
   4   9   2        0.01       -0.06      0.82 o 
   5   9   2       22.61       19.67      1.23 o 
   6   9   2       25.33       26.59      2.29 o 
   7   9   2       77.93       77.10      3.99 o 
   8   9   2        8.11        7.34      2.91 o 
   0  10   2      865.38      820.42     12.94 o 
   1  10   2      270.45      283.04      3.96 o 
   2  10   2       28.43       23.06      0.99 o 
   3  10   2       41.28       38.73      1.45 o 
   4  10   2        0.48       -0.70      0.94 o 
   5  10   2       48.79       39.51      1.70 o 
   6  10   2       15.37       19.24      2.38 o 
   7  10   2       28.87       37.59      3.56 o 
   8  10   2        2.40        2.84      2.69 o 
   1  11   2      655.02      701.40      8.40 o 
   2  11   2        5.89        7.64      1.02 o 
   3  11   2       10.53        5.37      1.02 o 
   4  11   2      111.41       97.54      2.52 o 
   5  11   2       25.37       23.61      1.48 o 
   6  11   2       37.57       42.64      2.74 o 
   7  11   2       86.79       76.55      4.43 o 
   0  12   2     2308.63     2268.64     37.76 o 
   1  12   2     2841.97     2718.01     32.25 o 
   2  12   2     2056.00     2011.81     23.60 o 
   3  12   2        0.11        0.90      1.20 o 
   4  12   2      945.65      911.90     12.03 o 
   5  12   2      220.65      224.56      5.37 o 
   6  12   2       91.28       90.03      4.85 o 
   7  12   2       24.76       19.32      3.32 o 
   1  13   2       10.67       17.31      1.65 o 
   2  13   2       26.50       34.72      1.87 o 
   3  13   2      177.66      153.49      3.63 o 
   4  13   2       60.10       67.65      2.78 o 
   5  13   2        3.72       -1.52      1.73 o 
   6  13   2       27.71       23.89      2.88 o 
   0  14   2      204.41      206.29      6.26 o 
   1  14   2        3.56        4.06      1.37 o 
   2  14   2        4.73        6.26      1.43 o 
   3  14   2      452.32      440.02      7.15 o 
   4  14   2        2.82        0.53      1.69 o 
   5  14   2      124.78      137.58      4.40 o 
   6  14   2       21.98       24.03      4.52 o 
   1  15   2        0.08       -0.10      1.65 o 
   2  15   2       26.66       17.91      1.78 o 
   3  15   2      122.71      109.85      3.63 o 
   4  15   2        5.07        5.37      1.93 o 
   5  15   2       77.97       75.01      4.55 o 
   0  16   2       50.04       58.10      4.73 o 
   1  16   2      122.52      121.44      4.04 o 
   2  16   2       29.51       33.79      2.63 o 
   3  16   2        7.07        5.08      1.98 o 
   4  16   2        0.02       -0.61      2.14 o 
   1  17   2       44.49       51.38      2.97 o 
   2  17   2        0.02       -1.33      1.69 o 
   3  17   2        2.46        1.72      3.72 o 
   0  18   2      102.79      103.02      6.78 o 
   1  18   2      178.49      197.48      7.00 o 
   1   1   3     9043.33     8490.20     85.19 o 
   2   1   3    30361.44    27616.92    226.53 o 
   3   1   3     2022.11     2080.16     17.88 o 
   4   1   3     1209.16     1247.17     10.71 o 
   5   1   3       13.91       19.17      1.29 o 
   6   1   3      259.28      272.90      2.98 o 
   7   1   3      258.65      244.43      3.02 o 
   8   1   3       16.90        7.16      1.22 o 
   9   1   3       39.14       35.09      1.91 o 
   0   2   3     3552.25     3505.72     45.03 o 
   1   2   3     1522.31     1570.66     13.40 o 
   2   2   3     3481.63     3321.47     30.25 o 
   3   2   3      645.40      685.49      6.51 o 
   4   2   3     1705.55     1720.37     15.06 o 
   5   2   3      358.54      365.99      3.92 o 
   6   2   3      938.07      969.22      9.13 o 
   7   2   3      307.53      313.77      3.68 o 
   8   2   3       40.41       48.87      1.95 o 
   9   2   3       49.57       48.41      2.15 o 
   1   3   3     8799.38     8404.73     85.29 o 
   2   3   3      860.66      811.17      6.88 o 
   3   3   3     2609.67     2899.22     25.73 o 
   4   3   3      444.98      462.63      4.72 o 
   5   3   3       24.89       21.00      0.92 o 
   6   3   3       68.28       87.90      1.76 o 
   7   3   3       56.35       64.53      2.11 o 
   8   3   3       53.28       34.54      1.79 o 
   9   3   3       17.56       22.24      1.75 o 
   0   4   3     4775.18     4546.61     62.28 o 
   1   4   3      121.67      115.35      1.39 o 
   2   4   3     3121.57     2933.44     25.93 o 
   3   4   3      314.85      311.51      3.51 o 
   4   4   3     2488.44     2376.00     21.25 o 
   5   4   3      469.76      440.94      4.63 o 
   6   4   3      363.20      365.11      4.43 o 
   7   4   3       13.90       17.12      1.48 o 
   8   4   3        0.72        2.23      1.21 o 
   9   4   3        1.44        0.60      1.72 o 
   1   5   3     1988.22     2095.06     17.45 o 
   2   5   3     1925.30     2155.93     20.00 o 
   3   5   3       90.63       92.60      1.47 o 
   4   5   3      162.97      194.49      2.46 o 
   5   5   3      103.21       93.13      1.96 o 
   6   5   3      152.25      161.09      3.29 o 
   7   5   3      279.78      252.32      4.33 o 
   8   5   3        1.99        4.43      1.78 o 
   9   5   3       26.51       30.77      3.20 o 
   0   6   3     1842.38     1913.56     29.08 o 
   1   6   3     1579.16     1754.20     14.23 o 
   2   6   3      229.25      280.23      2.62 o 
   3   6   3       72.17       49.99      1.80 o 
   4   6   3        6.65        1.65      0.49 o 
   5   6   3       20.60       20.14      1.31 o 
   6   6   3        0.02       -0.18      1.22 o 
   7   6   3       70.91       75.31      2.88 o 
   8   6   3       43.56       49.40      3.60 o 
   9   6   3        2.88       -1.34      2.38 o 
   1   7   3      615.73      708.81      6.75 o 
   2   7   3     1127.04     1350.27     11.48 o 
   3   7   3        0.22        0.60      0.51 o 
   4   7   3      161.08      175.19      2.49 o 
   5   7   3        0.03       -0.97      0.88 o 
   6   7   3      376.53      394.86      6.36 o 
   7   7   3       83.60       73.44      4.40 o 
   8   7   3       21.45       17.97      2.79 o 
   0   8   3     2527.28     2667.93     56.60 o 
   1   8   3      142.78      137.47      2.09 o 
   2   8   3      792.58      746.81      6.61 o 
   3   8   3     1459.55     1512.05     15.93 o 
   4   8   3       35.30       29.42      1.16 o 
   5   8   3       72.25       55.79      1.92 o 
   6   8   3      368.47      407.34      6.74 o 
   7   8   3        7.90        8.45      2.20 o 
   8   8   3        2.61        2.34      2.10 o 
   1   9   3      129.53      150.47      2.50 o 
   2   9   3      144.12      125.48      1.91 o 
   3   9   3       51.76       49.23      1.47 o 
   4   9   3      226.49      206.53      3.01 o 
   5   9   3        9.85        4.84      1.32 o 
   6   9   3        8.59        5.65      1.71 o 
   7   9   3       49.56       55.11      3.91 o 
   8   9   3        5.20        2.42      3.74 o 
   0  10   3     1560.73     1527.10     22.87 o 
   1  10   3      876.15      852.77      9.85 o 
   2  10   3     1603.26     1547.92     16.29 o 
   3  10   3      447.91      420.98      5.05 o 
   4  10   3      808.94      789.27      9.20 o 
   5  10   3       20.32       17.30      1.32 o 
   6  10   3      568.82      585.03     11.75 o 
   7  10   3        3.57        7.40      2.38 o 
   1  11   3        2.65        1.88      1.00 o 
   2  11   3      339.36      367.28      5.01 o 
   3  11   3       21.87       16.84      1.34 o 
   4  11   3      225.18      249.94      4.40 o 
   5  11   3      240.18      214.12      4.61 o 
   6  11   3      141.05      137.86      4.45 o 
   7  11   3        0.04        1.85      2.27 o 
   0  12   3     1037.35     1043.79     17.74 o 
   1  12   3      376.41      356.92      7.47 o 
   2  12   3      358.26      356.08      5.38 o 
   3  12   3       26.27       31.47      1.76 o 
   4  12   3        0.06        1.68      1.53 o 
   5  12   3       48.60       47.62      2.74 o 
   6  12   3        0.39       -0.21      1.76 o 
   7  12   3        0.00       -3.40      2.97 o 
   1  13   3     1524.34     1471.24     18.68 o 
   2  13   3      510.75      512.36      7.21 o 
   3  13   3        1.34        1.35      1.38 o 
   4  13   3        0.20       -1.25      1.49 o 
   5  13   3       75.20       71.74      3.43 o 
   6  13   3        1.35        1.18      1.82 o 
   0  14   3      600.76      607.11     13.40 o 
   1  14   3       93.78       91.53      2.79 o 
   2  14   3       65.45       58.33      2.41 o 
   3  14   3       69.27       76.96      3.03 o 
   4  14   3       30.83       30.86      2.45 o 
   5  14   3        0.04       -0.79      2.03 o 
   6  14   3        4.11       10.55      3.62 o 
   1  15   3       56.48       50.95      2.41 o 
   2  15   3       16.70       12.53      1.71 o 
   3  15   3        2.44        4.29      1.76 o 
   4  15   3       88.48       78.28      3.52 o 
   5  15   3        0.44       -2.43      2.32 o 
   0  16   3      558.28      549.59     12.67 o 
   1  16   3       97.52       87.27      3.58 o 
   2  16   3      299.37      318.94      6.99 o 
   3  16   3       75.27       72.09      3.42 o 
   4  16   3      324.10      344.74     12.35 o 
   1  17   3       21.63       23.23      2.39 o 
   2  17   3       10.16       11.79      2.38 o 
   3  17   3        1.67        5.03      3.37 o 
   0  18   3      158.03      200.86     12.15 o 
   0   0   4    13176.81    12173.20    224.11 o 
   1   0   4    18747.96    17182.69    249.46 o 
   2   0   4    36927.13    32944.38    464.92 o 
   3   0   4      441.92      402.88      5.21 o 
   4   0   4      859.22      895.75     11.44 o 
   5   0   4     6830.99     6802.12     81.02 o 
   6   0   4        4.56       -1.06      0.97 o 
   7   0   4      638.11      644.82     10.06 o 
   8   0   4        0.00       -1.78      1.19 o 
   9   0   4       40.69       59.25      3.59 o 
   1   1   4     2654.79     2560.51     23.26 o 
   2   1   4     4276.77     4163.08     36.16 o 
   3   1   4       29.05       22.81      0.69 o 
   4   1   4      785.27      867.29      8.21 o 
   5   1   4      119.45      123.28      1.95 o 
   6   1   4        0.01       -1.06      0.70 o 
   7   1   4       12.19       23.57      1.27 o 
   8   1   4        0.60       -1.35      1.11 o 
   9   1   4        0.19       -1.35      1.43 o 
   0   2   4      792.60      790.50      8.99 o 
   1   2   4     6557.99     6469.57     56.47 o 
   2   2   4      778.91      772.42      6.73 o 
   3   2   4      303.21      287.16      3.03 o 
   4   2   4     3712.47     3913.13     33.40 o 
   5   2   4      587.58      649.84      6.07 o 
   6   2   4       12.95       13.79      0.98 o 
   7   2   4      168.93      184.70      2.95 o 
   8   2   4        0.44        2.41      1.30 o 
   9   2   4       29.68       36.65      1.97 o 
   1   3   4       19.62       23.50      0.60 o 
   2   3   4      980.58     1062.82      8.93 o 
   3   3   4      414.11      405.66      3.89 o 
   4   3   4      151.09      172.19      2.14 o 
   5   3   4      202.22      208.12      2.56 o 
   6   3   4       88.18       83.61      1.83 o 
   7   3   4      449.37      440.65      5.37 o 
   8   3   4        1.52        1.49      1.27 o 
   9   3   4       60.55       64.54      2.39 o 
   0   4   4     8282.99     8035.98    147.64 o 
   1   4   4       24.74       31.11      0.67 o 
   2   4   4      430.92      434.39      4.57 o 
   3   4   4      633.10      651.89      5.69 o 
   4   4   4       39.49       38.33      0.99 o 
   5   4   4        0.71       -0.13      0.65 o 
   6   4   4       44.29       51.10      1.88 o 
   7   4   4       10.14       10.88      1.30 o 
   8   4   4       62.12       59.52      2.10 o 
   9   4   4      110.67      118.87      3.70 o 
   1   5   4     5045.68     5373.76     57.10 o 
   2   5   4       72.53       85.62      1.55 o 
   3   5   4     1852.20     1877.49     16.28 o 
   4   5   4       99.80      110.65      1.55 o 
   5   5   4       36.40       38.32      2.19 o 
   6   5   4      125.17      132.03      2.65 o 
   7   5   4       80.55       63.86      2.12 o 
   8   5   4        4.16        3.26      1.30 o 
   9   5   4        4.25        8.53      2.29 o 
   0   6   4     5241.25     5465.97     85.92 o 
   1   6   4     7288.27     7122.03     80.16 o 
   2   6   4     1882.75     2156.20     19.98 o 
   3   6   4     2349.68     2250.05     22.06 o 
   4   6   4        0.56       -0.30      0.53 o 
   5   6   4      247.19      245.91      4.11 o 
   6   6   4      203.39      207.85      4.15 o 
   7   6   4       32.06       37.61      2.01 o 
   8   6   4        0.28       -0.39      2.06 o 
   1   7   4       84.57       75.59      1.27 o 
   2   7   4      382.05      410.10      4.07 o 
   3   7   4       57.58       69.34      1.57 o 
   4   7   4        4.91        4.84      0.71 o 
   5   7   4       25.67       32.40      1.62 o 
   6   7   4      135.96      122.60      3.01 o 
   7   7   4      137.79      102.77      2.97 o 
   8   7   4       37.45       44.72      3.07 o 
   0   8   4     2540.47     2742.77     47.78 o 
   1   8   4      687.42      627.77      6.65 o 
   2   8   4      210.07      277.10      2.77 o 
   3   8   4     1466.36     1375.82     14.66 o 
   4   8   4      119.48      115.28      2.08 o 
   5   8   4      930.83      904.14     10.20 o 
   6   8   4       34.99       38.63      2.12 o 
   7   8   4      207.53      201.46      5.74 o 
   8   8   4       43.54       43.50      3.39 o 
   1   9   4      133.68      131.81      2.17 o 
   2   9   4      299.01      313.84      3.81 o 
   3   9   4      678.42      727.94      8.18 o 
   4   9   4       17.88       17.09      1.13 o 
   5   9   4        0.03        1.18      0.98 o 
   6   9   4      117.97      116.87      3.72 o 
   7   9   4       71.36       84.00      4.14 o 
   8   9   4        3.58        2.70      2.10 o 
   0  10   4        3.37       -1.45      1.10 o 
   1  10   4        4.57        7.66      1.86 o 
   2  10   4      190.73      180.48      2.78 o 
   3  10   4      113.53      108.98      2.24 o 
   4  10   4      409.29      406.70      5.68 o 
   5  10   4       38.74       55.10      2.11 o 
   6  10   4       27.49       23.75      2.70 o 
   7  10   4       31.99       31.56      3.09 o 
   1  11   4        1.47        1.28      0.94 o 
   2  11   4       72.47       66.74      2.45 o 
   3  11   4      393.91      434.61      5.49 o 
   4  11   4       50.18       40.26      1.91 o 
   5  11   4       23.96       26.35      2.02 o 
   6  11   4       56.74       53.99      3.43 o 
   7  11   4       33.91       39.50      3.20 o 
   0  12   4       29.53       27.44      2.31 o 
   1  12   4     1587.68     1539.50     19.37 o 
   2  12   4      203.73      215.61      3.85 o 
   3  12   4     1522.09     1457.59     17.64 o 
   4  12   4      464.18      429.90      7.61 o 
   5  12   4      343.56      328.84      6.92 o 
   6  12   4        5.72        4.31      1.93 o 
   7  12   4      104.50      136.98      5.09 o 
   1  13   4      108.91      101.86      2.86 o 
   2  13   4        4.42        5.87      1.32 o 
   3  13   4       81.38       65.67      2.74 o 
   4  13   4       78.24       82.18      3.25 o 
   5  13   4      135.19      121.27      4.06 o 
   6  13   4       15.61       14.43      2.52 o 
   0  14   4        0.04        1.40      2.38 o 
   1  14   4      321.99      356.37     11.17 o 
   2  14   4       71.95       73.54      2.49 o 
   3  14   4      136.49      135.75      4.39 o 
   4  14   4       64.96       71.94      4.06 o 
   5  14   4       81.45       74.16      4.92 o 
   1  15   4      120.62      105.03      3.16 o 
   2  15   4      105.98      115.17      3.96 o 
   3  15   4      166.92      161.56      4.26 o 
   4  15   4       31.69       33.33      2.68 o 
   5  15   4      135.71      136.53      5.78 o 
   0  16   4        0.02        2.56      2.22 o 
   1  16   4       34.44       37.30      2.60 o 
   2  16   4       14.81       15.12      2.47 o 
   3  16   4       64.53       57.90      3.67 o 
   4  16   4        4.89        4.90      4.02 o 
   1  17   4        2.66        4.17      2.14 o 
   2  17   4        2.78        9.43      2.36 o 
   3  17   4        0.85        3.93      3.07 o 
   1   1   5      849.99      825.30      7.10 o 
   2   1   5     1394.17     1313.59     11.61 o 
   3   1   5        9.26        7.00      0.56 o 
   4   1   5    10173.71    10727.59     96.94 o 
   5   1   5       80.41       84.99      1.75 o 
   6   1   5      915.19      880.30      9.04 o 
   7   1   5        1.35       -1.46      0.97 o 
   8   1   5       64.95       55.80      2.05 o 
   9   1   5        1.32       -2.00      1.55 o 
   0   2   5    13419.16    12993.59    135.81 o 
   1   2   5     5702.34     5456.31     45.72 o 
   2   2   5     3843.51     4007.32     37.56 o 
   3   2   5      306.17      372.73      3.76 o 
   4   2   5     1691.70     1734.65     15.67 o 
   5   2   5       63.41       71.35      1.68 o 
   6   2   5       48.24       44.62      1.43 o 
   7   2   5       79.82       89.91      2.60 o 
   8   2   5      518.26      557.12      7.17 o 
   9   2   5        0.39       -0.89      1.43 o 
   1   3   5      164.81      179.57      1.88 o 
   2   3   5       63.86       73.60      0.99 o 
   3   3   5      281.15      285.48      2.84 o 
   4   3   5     1458.83     1485.08     13.01 o 
   5   3   5       83.61       83.36      1.58 o 
   6   3   5       15.53        4.04      1.06 o 
   7   3   5       88.07       86.47      2.31 o 
   8   3   5        0.38        7.59      1.40 o 
   9   3   5        8.42        9.57      1.69 o 
   0   4   5     3688.62     3763.41     44.42 o 
   1   4   5     2158.75     2095.68     20.01 o 
   2   4   5     3947.56     3755.80     34.30 o 
   3   4   5       66.30       63.65      1.03 o 
   4   4   5     1176.59     1151.74     10.70 o 
   5   4   5       95.82       91.50      2.09 o 
   6   4   5      291.35      271.64      3.90 o 
   7   4   5      211.79      218.76      3.54 o 
   8   4   5       10.08        8.97      1.50 o 
   9   4   5        2.41        3.67      1.55 o 
   1   5   5      579.79      676.01      5.83 o 
   2   5   5       25.78       12.12      0.54 o 
   3   5   5        0.84        0.00      0.47 o 
   4   5   5       61.93       61.19      1.18 o 
   5   5   5        4.75        5.15      0.99 o 
   6   5   5        1.64       -1.44      0.96 o 
   7   5   5        3.24        3.16      1.12 o 
   8   5   5       31.39       39.22      1.91 o 
   9   5   5        0.89       -2.26      2.16 o 
   0   6   5      118.21      124.37      2.36 o 
   1   6   5      312.99      375.63      3.94 o 
   2   6   5      308.85      304.69      3.26 o 
   3   6   5        9.88        9.96      1.07 o 
   4   6   5       16.34        8.35      0.70 o 
   5   6   5        3.15        1.46      1.05 o 
   6   6   5       97.61       89.17      2.86 o 
   7   6   5        6.29        5.32      1.33 o 
   8   6   5        0.73       -2.23      1.49 o 
   1   7   5     1000.68     1081.51      9.96 o 
   2   7   5       77.38       69.72      1.19 o 
   3   7   5       26.40       27.75      1.11 o 
   4   7   5      223.30      219.89      3.02 o 
   5   7   5      188.41      193.14      3.64 o 
   6   7   5       33.04       34.82      1.74 o 
   7   7   5       10.76       11.93      1.70 o 
   8   7   5      133.48      146.96      5.67 o 
   0   8   5     3692.65     3572.85     71.13 o 
   1   8   5       41.46       59.32      1.23 o 
   2   8   5        1.84       -0.35      0.40 o 
   3   8   5      142.53      147.07      2.56 o 
   4   8   5     1316.05     1275.63     14.57 o 
   5   8   5        0.41       -0.20      0.98 o 
   6   8   5        1.92       -0.07      1.49 o 
   7   8   5       38.40       47.63      2.89 o 
   8   8   5       23.43       26.43      2.77 o 
   1   9   5        7.54        9.91      0.80 o 
   2   9   5      156.58      137.84      2.42 o 
   3   9   5      117.03      114.16      2.26 o 
   4   9   5       68.96       80.02      2.57 o 
   5   9   5       83.28       77.38      2.22 o 
   6   9   5       33.83       39.96      2.26 o 
   7   9   5       18.21       17.03      2.47 o 
   8   9   5        0.31        2.66      2.25 o 
   0  10   5     1099.15     1078.00     16.48 o 
   1  10   5      646.75      680.21      8.67 o 
   2  10   5     2274.48     2228.80     21.87 o 
   3  10   5       13.65       13.06      1.06 o 
   4  10   5      430.73      387.52      5.66 o 
   5  10   5      124.04      127.12      3.20 o 
   6  10   5      280.81      284.60      7.03 o 
   7  10   5        1.61       -0.82      2.14 o 
   1  11   5       36.65       43.58      1.82 o 
   2  11   5        2.42        3.94      0.87 o 
   3  11   5      149.78      157.66      3.00 o 
   4  11   5      380.14      398.87      6.02 o 
   5  11   5       25.93       25.19      2.38 o 
   6  11   5      277.01      260.34      6.79 o 
   7  11   5       10.18       10.40      2.53 o 
   0  12   5      559.11      589.58     11.24 o 
   1  12   5       10.98       11.07      1.29 o 
   2  12   5      110.96      112.65      2.78 o 
   3  12   5      852.47      887.22     12.18 o 
   4  12   5      177.48      169.72      3.91 o 
   5  12   5       67.32       69.69      3.31 o 
   6  12   5        5.11        1.88      1.98 o 
   1  13   5        1.77        0.68      1.27 o 
   2  13   5      112.68      109.73      2.81 o 
   3  13   5        0.39        0.29      1.48 o 
   4  13   5       99.70       94.39      3.37 o 
   5  13   5        1.20        2.64      1.93 o 
   6  13   5       81.26       81.16      3.76 o 
   0  14   5        2.65        6.18      2.22 o 
   1  14   5      309.06      337.07      6.08 o 
   2  14   5      654.56      691.39     10.02 o 
   3  14   5        0.02        2.43      1.64 o 
   4  14   5        0.02        0.44      1.69 o 
   5  14   5       56.09       60.19      3.37 o 
   1  15   5        2.91        2.59      1.60 o 
   2  15   5        1.01        1.74      1.64 o 
   3  15   5       88.08       90.48      3.71 o 
   4  15   5        0.00       -0.74      1.78 o 
   5  15   5        0.13        1.41      2.53 o 
   0  16   5      236.11      276.07      7.87 o 
   1  16   5       89.55       95.35      3.66 o 
   2  16   5      444.78      464.32     10.07 o 
   3  16   5       63.44       60.40      3.67 o 
   4  16   5      185.15      192.32      6.89 o 
   1  17   5        9.32       17.15      2.56 o 
   2  17   5       25.83       32.77      3.43 o 
   0   0   6    10302.29    10142.46    176.26 o 
   1   0   6      411.06      438.60      5.20 o 
   2   0   6    18003.60    16723.96    212.01 o 
   3   0   6    15379.57    15478.82    214.05 o 
   4   0   6      120.31      120.44      3.07 o 
   5   0   6     2365.58     2317.59     30.78 o 
   6   0   6        0.08        1.28      1.31 o 
   7   0   6      446.32      420.36      7.24 o 
   8   0   6        3.94        8.50      2.05 o 
   9   0   6       10.14        9.53      2.47 o 
   1   1   6        0.41       -0.12      0.31 o 
   2   1   6       91.64       98.72      1.54 o 
   3   1   6      782.66      864.04      8.70 o 
   4   1   6        1.59       -0.44      0.75 o 
   5   1   6      137.40      150.74      2.44 o 
   6   1   6       40.86       43.99      1.60 o 
   7   1   6        7.24       18.98      1.69 o 
   8   1   6       11.36        4.18      1.36 o 
   9   1   6        0.14       -0.64      1.58 o 
   0   2   6     4813.90     4797.15     53.27 o 
   1   2   6      438.22      466.93      3.90 o 
   2   2   6       42.86       31.84      0.74 o 
   3   2   6      655.16      629.15      5.95 o 
   4   2   6      580.54      569.18      5.82 o 
   5   2   6       74.78       88.39      1.73 o 
   6   2   6      800.49      792.91      8.35 o 
   7   2   6      154.35      150.42      3.73 o 
   8   2   6       13.37       21.22      1.64 o 
   9   2   6       51.54       54.62      2.54 o 
   1   3   6      411.65      409.13      3.86 o 
   2   3   6       49.18       54.10      1.01 o 
   3   3   6     1232.28     1252.79     10.51 o 
   4   3   6       51.57       60.52      1.31 o 
   5   3   6        1.30       -0.21      0.75 o 
   6   3   6       24.38       24.70      1.41 o 
   7   3   6       96.59       99.14      2.42 o 
   8   3   6       19.05       21.59      1.70 o 
   9   3   6       19.13       23.69      2.05 o 
   0   4   6       71.24       89.21      1.45 o 
   1   4   6      244.68      248.24      2.43 o 
   2   4   6      378.65      425.60      4.14 o 
   3   4   6      295.17      306.34      2.95 o 
   4   4   6        0.23        1.36      0.34 o 
   5   4   6       78.47       81.31      1.88 o 
   6   4   6      191.60      200.32      3.29 o 
   7   4   6       18.62       22.03      1.49 o 
   8   4   6       55.21       66.67      2.53 o 
   9   4   6      154.20      163.03      3.91 o 
   1   5   6       31.34       36.17      0.69 o 
   2   5   6     1961.82     1994.75     16.62 o 
   3   5   6       56.73       36.95      1.14 o 
   4   5   6        3.73        3.94      0.61 o 
   5   5   6      566.88      582.98      6.69 o 
   6   5   6        0.14       -0.76      1.22 o 
   7   5   6      220.74      242.97      3.83 o 
   8   5   6       29.52       22.82      1.87 o 
   0   6   6    23572.66    24010.44    384.90 o 
   1   6   6      963.36      831.17      7.71 o 
   2   6   6     3582.02     3596.93     33.31 o 
   3   6   6      600.75      638.63      7.49 o 
   4   6   6      369.37      386.87      4.82 o 
   5   6   6     1509.03     1449.18     15.64 o 
   6   6   6      212.46      224.59      3.64 o 
   7   6   6       91.93       92.16      2.49 o 
   8   6   6       24.50       32.66      2.21 o 
   1   7   6       52.49       52.88      1.36 o 
   2   7   6      167.46      211.44      2.39 o 
   3   7   6        8.05       10.25      0.86 o 
   4   7   6       58.45       43.79      2.57 o 
   5   7   6      356.57      359.72      5.45 o 
   6   7   6      107.93      104.49      2.65 o 
   7   7   6       70.97       55.22      2.22 o 
   8   7   6       39.85       53.43      4.58 o 
   0   8   6      126.01      229.78      4.43 o 
   1   8   6     1408.95     1407.54     13.32 o 
   2   8   6        1.35       10.96      0.63 o 
   3   8   6      668.28      617.85      7.45 o 
   4   8   6      567.83      538.40      7.24 o 
   5   8   6        0.70       -0.92      0.98 o 
   6   8   6       57.37       63.31      2.26 o 
   7   8   6      382.74      380.61      8.01 o 
   8   8   6       77.54      101.64      3.95 o 
   1   9   6        3.44        1.16      0.57 o 
   2   9   6       10.74        9.37      0.80 o 
   3   9   6        1.36       -0.88      0.94 o 
   4   9   6      116.12      121.71      2.71 o 
   5   9   6       68.51       61.35      2.13 o 
   6   9   6       30.21       28.97      2.19 o 
   7   9   6       18.91       23.85      2.51 o 
   8   9   6        4.37        2.60      1.99 o 
   0  10   6      100.36       91.08      3.22 o 
   1  10   6        0.00       -1.02      0.68 o 
   2  10   6      119.24      126.26      2.17 o 
   3  10   6        4.45        4.57      1.01 o 
   4  10   6       20.63       15.39      1.45 o 
   5  10   6        6.49        8.76      1.41 o 
   6  10   6       42.54       48.90      2.80 o 
   7  10   6       12.27       16.21      2.39 o 
   1  11   6       15.44       17.34      1.21 o 
   2  11   6        5.95        9.17      1.26 o 
   3  11   6      136.41      140.78      2.84 o 
   4  11   6        0.26       -1.40      1.28 o 
   5  11   6      173.58      178.20      4.91 o 
   6  11   6       29.36       34.02      3.03 o 
   7  11   6       14.89       12.54      3.54 o 
   0  12   6      282.30      256.40     10.98 o 
   1  12   6      255.93      239.19      3.79 o 
   2  12   6      165.54      153.20      3.18 o 
   3  12   6     2035.91     1907.63     22.51 o 
   4  12   6      254.95      241.11      4.75 o 
   5  12   6      124.05      134.23      4.17 o 
   6  12   6        6.33        8.03      2.05 o 
   1  13   6       99.12       84.90      2.40 o 
   2  13   6        3.38        4.84      1.69 o 
   3  13   6       99.10       80.24      2.81 o 
   4  13   6        0.00       -1.74      1.64 o 
   5  13   6       95.06      104.22      4.04 o 
   6  13   6        1.09        0.16      2.24 o 
   0  14   6      579.84      585.44     13.05 o 
   1  14   6      343.83      365.67      5.95 o 
   2  14   6      190.33      188.48      4.50 o 
   3  14   6       21.56       13.90      1.97 o 
   4  14   6      149.08      161.00      4.74 o 
   5  14   6        4.20        4.08      2.05 o 
   1  15   6       14.05       11.84      1.87 o 
   2  15   6        0.38        2.44      1.78 o 
   3  15   6      150.69      148.32      5.12 o 
   4  15   6        6.09        6.53      2.10 o 
   0  16   6        9.62        5.28      2.45 o 
   1  16   6       35.39       37.55      2.57 o 
   2  16   6       21.37       27.42      2.70 o 
   3  16   6       12.50        6.74      2.38 o 
   1  17   6        5.25        7.40      2.69 o 
   2  17   6        3.38        5.98      2.62 o 
   1   1   7       27.34       23.33      0.47 o 
   2   1   7     1430.52     1622.59     14.34 o 
   3   1   7      342.51      402.51      3.87 o 
   4   1   7     2270.92     2453.62     23.44 o 
   5   1   7        5.84        5.41      0.97 o 
   6   1   7      967.34      945.52     10.43 o 
   7   1   7      282.82      252.75      4.26 o 
   8   1   7       25.29       18.08      1.61 o 
   9   1   7       18.24        6.98      1.71 o 
   0   2   7     1858.22     1823.62     20.48 o 
   1   2   7      399.91      363.30      2.87 o 
   2   2   7     1275.54     1392.02     12.39 o 
   3   2   7     6992.89     6886.85     57.57 o 
   4   2   7     1080.88     1075.28     10.37 o 
   5   2   7       20.24       21.94      1.09 o 
   6   2   7      172.80      169.60      3.08 o 
   7   2   7      304.32      324.88      5.51 o 
   8   2   7        4.35        5.96      1.35 o 
   9   2   7        0.82        2.90      1.66 o 
   1   3   7      932.44      957.19      9.03 o 
   2   3   7       22.57       12.91      0.89 o 
   3   3   7     2348.86     2551.76     22.54 o 
   4   3   7      336.63      304.66      3.27 o 
   5   3   7       94.56      109.09      2.16 o 
   6   3   7       88.52       97.97      2.24 o 
   7   3   7      370.66      402.99      5.52 o 
   8   3   7        2.25        2.69      1.41 o 
   9   3   7        6.85       17.06      2.12 o 
   0   4   7     2704.94     2754.14     32.69 o 
   1   4   7     3496.50     3495.61     31.26 o 
   2   4   7      461.12      519.65      5.72 o 
   3   4   7     1505.68     1440.49     12.42 o 
   4   4   7        2.91        6.93      0.58 o 
   5   4   7     2179.70     2163.23     22.35 o 
   6   4   7       30.39       36.98      1.66 o 
   7   4   7        6.39        5.87      1.28 o 
   8   4   7        0.20       -0.44      1.36 o 
   1   5   7      205.95      197.77      2.25 o 
   2   5   7     1631.12     1706.84     13.83 o 
   3   5   7       12.76        6.89      0.61 o 
   4   5   7      217.55      217.54      3.02 o 
   5   5   7        2.16        3.65      1.06 o 
   6   5   7       83.55       63.26      2.60 o 
   7   5   7      258.79      238.18      4.26 o 
   8   5   7       41.98       45.47      2.32 o 
   0   6   7        0.15        5.48      0.70 o 
   1   6   7       17.82       33.11      1.13 o 
   2   6   7       27.92       16.36      0.60 o 
   3   6   7       51.36       39.31      1.24 o 
   4   6   7       24.78       24.86      1.19 o 
   5   6   7        5.90        5.81      1.15 o 
   6   6   7       14.59       16.89      1.37 o 
   7   6   7       44.55       46.18      2.05 o 
   8   6   7       60.55       60.17      2.57 o 
   1   7   7       24.73       14.78      0.60 o 
   2   7   7      967.32     1041.14     10.14 o 
   3   7   7        0.23        3.50      0.92 o 
   4   7   7      162.96      163.67      2.89 o 
   5   7   7       35.40       40.11      2.33 o 
   6   7   7       13.95       15.71      1.47 o 
   7   7   7       17.44       16.94      1.70 o 
   8   7   7       13.66       15.13      2.14 o 
   0   8   7     1097.88     1219.23     16.43 o 
   1   8   7       34.27       14.59      0.83 o 
   2   8   7      943.51      982.56     10.55 o 
   3   8   7      300.25      282.86      4.31 o 
   4   8   7       84.81       85.76      2.46 o 
   5   8   7      801.32      795.63      9.64 o 
   6   8   7       42.41       45.56      2.11 o 
   7   8   7      101.80      120.84      3.19 o 
   8   8   7       22.55       23.91      2.79 o 
   1   9   7      143.62      166.14      2.40 o 
   2   9   7      410.64      451.00      5.39 o 
   3   9   7       16.93       10.36      1.46 o 
   4   9   7       42.71       43.20      1.81 o 
   5   9   7        2.84        0.85      1.06 o 
   6   9   7        7.90       10.76      1.60 o 
   7   9   7      193.60      201.77      4.47 o 
   0  10   7      405.26      425.34      8.45 o 
   1  10   7     1696.29     1651.03     17.32 o 
   2  10   7       14.71        8.17      0.90 o 
   3  10   7     1254.65     1189.38     14.47 o 
   4  10   7      764.73      738.08      9.61 o 
   5  10   7        0.46       -1.65      1.30 o 
   6  10   7       81.94       76.77      3.15 o 
   7  10   7       31.76       39.65      3.02 o 
   1  11   7       11.53        6.04      0.96 o 
   2  11   7       21.68       22.88      1.32 o 
   3  11   7      119.62       97.95      2.66 o 
   4  11   7      150.87      144.85      3.53 o 
   5  11   7      406.54      373.58      7.42 o 
   6  11   7      154.60      152.43      4.58 o 
   7  11   7       21.47       14.49      2.39 o 
   0  12   7       77.44       69.44      3.99 o 
   1  12   7      426.18      458.83      6.45 o 
   2  12   7      109.13      112.56      3.42 o 
   3  12   7        3.21        7.59      1.45 o 
   4  12   7        3.03        5.16      1.64 o 
   5  12   7      359.92      352.23      6.55 o 
   6  12   7       50.80       54.52      3.31 o 
   1  13   7      270.04      225.01      4.50 o 
   2  13   7        8.61        9.63      1.82 o 
   3  13   7       30.96       31.90      2.11 o 
   4  13   7      170.66      171.98      4.25 o 
   5  13   7        1.98        5.76      2.00 o 
   6  13   7       31.87       34.29      3.27 o 
   0  14   7       41.02       34.59      2.95 o 
   1  14   7       12.08       17.84      1.93 o 
   2  14   7        7.17        6.13      1.68 o 
   3  14   7      220.63      222.49      4.60 o 
   4  14   7       25.25       26.48      2.45 o 
   5  14   7       65.60       80.18      4.63 o 
   1  15   7        2.16        2.75      1.76 o 
   2  15   7       23.08       24.90      2.34 o 
   3  15   7        0.12        1.80      2.16 o 
   4  15   7        0.10        2.17      1.91 o 
   0  16   7      124.33      138.82      6.78 o 
   1  16   7      622.59      619.08     10.98 o 
   2  16   7       93.30      104.11      3.99 o 
   3  16   7      221.38      246.15      9.62 o 
   1  17   7        1.89       -0.13      2.32 o 
   2  17   7       10.24        5.44      3.17 o 
   0   0   8     7813.81     7474.34    105.05 o 
   1   0   8     1493.69     1861.66     22.26 o 
   2   0   8     9029.95     9520.42    114.48 o 
   3   0   8        0.53        0.23      0.49 o 
   4   0   8     1625.23     1589.63     21.01 o 
   5   0   8       12.06       10.75      1.48 o 
   6   0   8        0.79        1.76      1.48 o 
   7   0   8      246.05      222.63      5.41 o 
   8   0   8       13.01        1.22      1.87 o 
   9   0   8      129.79      117.31      5.94 o 
   1   1   8      308.26      339.13      2.95 o 
   2   1   8     2107.85     2242.47     20.52 o 
   3   1   8      635.75      611.33      5.58 o 
   4   1   8      889.40      926.91      8.96 o 
   5   1   8      157.29      150.48      2.47 o 
   6   1   8        4.24        1.62      1.12 o 
   7   1   8       21.25       22.52      1.62 o 
   8   1   8        8.94       15.09      1.62 o 
   9   1   8       11.18        8.71      2.13 o 
   0   2   8      161.95      133.11      2.00 o 
   1   2   8        1.54        2.40      0.36 o 
   2   2   8      878.26      805.89      7.70 o 
   3   2   8      229.08      250.66      2.66 o 
   4   2   8       38.64       56.26      1.39 o 
   5   2   8       33.48       33.61      1.51 o 
   6   2   8     1002.19      980.85     11.64 o 
   7   2   8       47.98       47.75      2.04 o 
   8   2   8      264.66      272.12      4.68 o 
   9   2   8       28.15       25.60      2.43 o 
   1   3   8      229.73      242.41      2.53 o 
   2   3   8      433.86      489.16      4.90 o 
   3   3   8       79.56       84.24      1.34 o 
   4   3   8      143.91      155.13      2.23 o 
   5   3   8      136.03      125.91      2.42 o 
   6   3   8      131.40      127.74      2.93 o 
   7   3   8       22.39       29.64      1.67 o 
   8   3   8        1.61        1.27      1.44 o 
   0   4   8       46.52       33.68      1.89 o 
   1   4   8      201.23      213.50      2.21 o 
   2   4   8       21.34       32.19      0.86 o 
   3   4   8      162.02      189.10      2.38 o 
   4   4   8      156.74      153.63      2.50 o 
   5   4   8       20.25       24.30      1.38 o 
   6   4   8       19.86       20.54      1.34 o 
   7   4   8        6.09        5.53      1.34 o 
   8   4   8      170.60      174.58      4.30 o 
   1   5   8     2757.38     2835.91     25.73 o 
   2   5   8      872.73      868.30      8.04 o 
   3   5   8      361.85      366.41      4.33 o 
   4   5   8      156.71      166.39      2.60 o 
   5   5   8       72.31       78.89      2.17 o 
   6   5   8       25.85       20.98      1.44 o 
   7   5   8       57.24       51.18      2.27 o 
   8   5   8        1.76       -1.27      2.00 o 
   0   6   8      469.89      487.72      6.14 o 
   1   6   8      242.59      239.69      2.56 o 
   2   6   8     4760.14     4868.72     47.14 o 
   3   6   8      186.71      170.47      2.55 o 
   4   6   8     4329.21     4263.62     40.90 o 
   5   6   8      637.15      658.90      7.79 o 
   6   6   8        1.44        0.55      1.15 o 
   7   6   8       24.91       33.44      1.99 o 
   8   6   8        4.14        3.66      1.56 o 
   1   7   8      302.90      311.20      3.48 o 
   2   7   8       24.35       13.67      0.68 o 
   3   7   8      225.51      237.11      3.39 o 
   4   7   8      203.02      209.47      3.27 o 
   5   7   8      261.37      242.68      3.69 o 
   6   7   8        2.74        0.78      1.15 o 
   7   7   8       79.92       77.56      3.05 o 
   8   7   8       10.19       18.77      2.02 o 
   0   8   8     1904.68     1792.91     33.63 o 
   1   8   8       89.65       95.44      1.58 o 
   2   8   8      196.40      173.58      2.53 o 
   3   8   8        6.67        6.51      0.99 o 
   4   8   8      112.28      102.44      2.32 o 
   5   8   8      250.89      222.90      3.97 o 
   6   8   8       76.28       83.14      2.67 o 
   7   8   8       19.18       19.36      1.80 o 
   8   8   8      130.10      141.42      4.27 o 
   1   9   8        9.57       14.08      0.77 o 
   2   9   8        7.63        6.11      0.78 o 
   3   9   8       52.52       56.61      1.83 o 
   4   9   8        9.73       10.94      1.27 o 
   5   9   8       19.85       17.60      1.30 o 
   6   9   8       12.77       10.55      1.59 o 
   7   9   8        0.02        2.77      1.61 o 
   0  10   8        3.34        7.35      1.50 o 
   1  10   8       14.45       12.95      0.97 o 
   2  10   8        4.31        1.08      0.94 o 
   3  10   8       29.85       26.53      1.70 o 
   4  10   8       33.29       28.63      1.56 o 
   5  10   8        7.96        8.67      1.39 o 
   6  10   8        3.06        5.83      1.65 o 
   7  10   8       24.91       23.40      2.43 o 
   1  11   8        0.81        5.76      2.09 o 
   2  11   8      221.51      199.96      3.39 o 
   3  11   8        3.75        6.77      1.34 o 
   4  11   8       13.76       16.93      1.93 o 
   5  11   8       85.00       93.72      3.02 o 
   6  11   8        9.60       10.18      1.95 o 
   0  12   8      331.13      326.92      8.24 o 
   1  12   8      228.71      200.46      3.91 o 
   2  12   8     1085.93     1043.02     14.01 o 
   3  12   8       48.94       41.15      1.95 o 
   4  12   8      480.57      468.30      7.56 o 
   5  12   8      119.60      116.52      3.81 o 
   6  12   8       63.40       74.71      3.71 o 
   1  13   8       12.88       13.35      2.04 o 
   2  13   8        0.01        1.34      1.46 o 
   3  13   8       93.42       99.30      3.08 o 
   4  13   8       83.17       77.98      3.16 o 
   5  13   8        5.75        5.55      1.86 o 
   0  14   8      408.51      418.22     12.47 o 
   1  14   8      158.24      124.81      5.11 o 
   2  14   8      288.05      318.49      6.63 o 
   3  14   8       11.23        7.87      1.88 o 
   4  14   8      141.57      154.02      6.68 o 
   5  14   8       48.39       49.39      3.20 o 
   1  15   8       45.41       47.05      2.80 o 
   2  15   8       64.85       65.79      3.20 o 
   3  15   8      115.22       95.81      3.76 o 
   4  15   8        9.91        2.02      2.14 o 
   0  16   8       82.33       92.98      8.96 o 
   1  16   8        0.02        2.14      2.06 o 
   2  16   8        2.14        3.07      1.93 o 
   3  16   8        4.40        4.31      3.37 o 
   1  17   8        3.72        1.28      3.17 o 
   1   1   9     1176.35     1327.27     10.61 o 
   2   1   9     4532.90     5065.44     47.62 o 
   3   1   9       75.00       75.00      1.15 o 
   4   1   9      128.86      137.48      2.19 o 
   5   1   9       93.86       89.91      2.64 o 
   6   1   9      457.84      442.12      5.99 o 
   7   1   9       48.12       31.57      1.81 o 
   8   1   9      116.21      106.34      3.16 o 
   0   2   9       32.78       17.70      0.74 o 
   1   2   9     1723.75     1650.62     12.71 o 
   2   2   9      128.37      119.62      1.75 o 
   3   2   9      205.33      212.25      2.56 o 
   4   2   9       77.98       75.23      1.67 o 
   5   2   9      828.52      775.68     10.43 o 
   6   2   9       44.12       39.73      1.88 o 
   7   2   9        0.11       -0.30      1.12 o 
   8   2   9        0.21        3.64      1.55 o 
   1   3   9      443.56      485.76      4.65 o 
   2   3   9       39.92       39.17      0.92 o 
   3   3   9      160.52      145.30      1.89 o 
   4   3   9      208.59      195.40      3.02 o 
   5   3   9      350.14      317.13      4.27 o 
   6   3   9       15.79       20.63      1.43 o 
   7   3   9       52.78       69.02      2.34 o 
   8   3   9       12.96       20.24      1.94 o 
   0   4   9      392.84      363.40      4.28 o 
   1   4   9     2484.23     2569.72     21.72 o 
   2   4   9      465.68      433.81      4.26 o 
   3   4   9     3648.07     3623.51     36.03 o 
   4   4   9       85.70      102.13      2.05 o 
   5   4   9       23.55       28.49      1.44 o 
   6   4   9      423.60      447.81      6.27 o 
   7   4   9      279.77      292.52      5.03 o 
   8   4   9      100.54      123.92      3.39 o 
   1   5   9      840.72      907.21      7.99 o 
   2   5   9       19.52       22.05      0.68 o 
   3   5   9        1.15        4.16      0.79 o 
   4   5   9      239.14      248.88      3.41 o 
   5   5   9      278.19      257.97      3.92 o 
   6   5   9      689.95      713.16      9.03 o 
   7   5   9      238.49      218.57      4.28 o 
   8   5   9        3.02        3.46      1.59 o 
   0   6   9       19.19       17.80      1.12 o 
   1   6   9      115.30      122.45      1.71 o 
   2   6   9      215.54      204.07      2.51 o 
   3   6   9       11.69       18.73      1.04 o 
   4   6   9       59.74       61.01      1.79 o 
   5   6   9      389.96      403.69      5.37 o 
   6   6   9        4.22        2.96      1.18 o 
   7   6   9        3.89        2.94      1.46 o 
   8   6   9       15.78       11.73      1.77 o 
   1   7   9      462.14      569.14      6.04 o 
   2   7   9      487.41      492.04      6.05 o 
   3   7   9      316.35      304.17      4.10 o 
   4   7   9       16.48       17.58      1.25 o 
   5   7   9      379.95      391.60      5.03 o 
   6   7   9      512.51      497.47      6.48 o 
   7   7   9      138.05      134.16      3.64 o 
   8   7   9        2.42       -0.74      2.36 o 
   0   8   9       60.11       53.17      1.65 o 
   1   8   9      802.88      794.62      7.90 o 
   2   8   9       56.68       60.10      1.95 o 
   3   8   9      201.43      187.86      3.05 o 
   4   8   9      618.66      606.30      7.23 o 
   5   8   9      126.62      135.24      3.09 o 
   6   8   9       86.56       67.53      2.46 o 
   7   8   9       81.86       81.21      3.03 o 
   1   9   9      207.72      201.02      2.57 o 
   2   9   9        0.06       -1.52      1.02 o 
   3   9   9       47.50       57.25      1.77 o 
   4   9   9       20.48       17.15      1.34 o 
   5   9   9       12.97       16.58      1.30 o 
   6   9   9      199.87      200.57      4.05 o 
   7   9   9       57.77       75.08      3.01 o 
   0  10   9      133.01      114.21      3.62 o 
   1  10   9      837.69      801.12     10.18 o 
   2  10   9       39.94       40.05      1.45 o 
   3  10   9     1248.10     1209.30     13.89 o 
   4  10   9       96.50      108.34      2.64 o 
   5  10   9      169.08      170.14      3.44 o 
   6  10   9        3.14        0.02      1.35 o 
   7  10   9        0.46       -0.07      1.88 o 
   1  11   9       10.11        8.34      1.11 o 
   2  11   9      128.15      100.32      2.27 o 
   3  11   9      107.94      111.72      2.84 o 
   4  11   9       13.04       14.86      1.50 o 
   5  11   9       47.17       40.45      2.09 o 
   6  11   9       56.53       55.29      2.68 o 
   0  12   9        1.13        1.77      1.95 o 
   1  12   9       53.74       71.99      2.57 o 
   2  12   9       25.04       27.56      2.07 o 
   3  12   9       35.40       33.85      2.14 o 
   4  12   9      126.59      125.32      2.82 o 
   5  12   9      115.11      106.33      3.32 o 
   6  12   9        3.64        4.86      2.47 o 
   1  13   9        0.25       -0.69      1.13 o 
   2  13   9      336.22      303.69      5.89 o 
   3  13   9       18.36       22.37      1.88 o 
   4  13   9        8.46       10.48      1.69 o 
   5  13   9       25.54       26.54      1.96 o 
   0  14   9       13.46        9.92      3.17 o 
   1  14   9        4.89        5.59      1.76 o 
   2  14   9      113.89      108.71      3.77 o 
   3  14   9       83.43      100.35      3.67 o 
   4  14   9        1.13        0.37      1.73 o 
   5  14   9       54.91       48.81      3.20 o 
   1  15   9       41.19       45.34      3.35 o 
   2  15   9        8.06        7.67      1.98 o 
   3  15   9        3.18        3.22      1.98 o 
   4  15   9        0.04        4.65      3.37 o 
   0  16   9       28.48       30.47      4.07 o 
   1  16   9      518.82      524.19     11.11 o 
   2  16   9       75.74       76.98      5.38 o 
   0   0  10    20182.58    21199.51    381.84 o 
   1   0  10      443.48      338.45      5.00 o 
   2   0  10     1519.26     1680.96     21.97 o 
   3   0  10     1684.84     1602.71     19.54 o 
   4   0  10     2727.14     2734.83     38.78 o 
   5   0  10        8.82        5.59      1.39 o 
   6   0  10       49.64       43.24      3.32 o 
   7   0  10       34.04       46.85      3.03 o 
   8   0  10        7.97        0.41      2.14 o 
   1   1  10     1034.40     1083.69      8.79 o 
   2   1  10      467.80      493.75      4.78 o 
   3   1  10        6.41        4.55      0.64 o 
   4   1  10       87.52       83.54      1.87 o 
   5   1  10       14.86       14.77      1.25 o 
   6   1  10       75.78       55.76      2.01 o 
   7   1  10       59.70       48.07      2.16 o 
   8   1  10        1.80        1.45      1.55 o 
   0   2  10     2075.45     2337.88     26.08 o 
   1   2  10     1015.24     1059.07      8.60 o 
   2   2  10        0.94        0.70      0.40 o 
   3   2  10      453.39      455.38      5.25 o 
   4   2  10      810.78      788.53      9.09 o 
   5   2  10       16.83       16.54      1.27 o 
   6   2  10       15.04       15.89      1.39 o 
   7   2  10       21.44       23.56      1.72 o 
   8   2  10      140.01      131.71      3.47 o 
   1   3  10        0.02        0.00      0.35 o 
   2   3  10       40.63       36.42      0.83 o 
   3   3  10      397.82      384.91      4.64 o 
   4   3  10      546.72      531.82      6.18 o 
   5   3  10      119.14      117.09      2.82 o 
   6   3  10      113.34      111.85      2.60 o 
   7   3  10      100.57       94.84      2.67 o 
   8   3  10       30.66       26.16      2.03 o 
   0   4  10       43.39       32.12      1.28 o 
   1   4  10      916.72      958.36      8.15 o 
   2   4  10      251.99      241.51      2.64 o 
   3   4  10       14.35       24.03      1.09 o 
   4   4  10        3.82        1.81      0.87 o 
   5   4  10      253.09      235.60      5.29 o 
   6   4  10      129.08      135.61      3.06 o 
   7   4  10        0.28        0.71      1.38 o 
   8   4  10       44.08       43.25      2.56 o 
   1   5  10      844.45      882.80      7.58 o 
   2   5  10      101.16      107.46      1.63 o 
   3   5  10       73.38       80.12      1.81 o 
   4   5  10      365.34      380.00      4.84 o 
   5   5  10      239.17      242.72      3.80 o 
   6   5  10       36.20       31.09      1.82 o 
   7   5  10       89.04       99.02      3.08 o 
   8   5  10        0.22        1.81      1.57 o 
   0   6  10      634.54      609.59      7.37 o 
   1   6  10      537.90      474.44      5.13 o 
   2   6  10      869.37      924.56     10.44 o 
   3   6  10     1639.49     1640.32     16.35 o 
   4   6  10      230.65      229.50      3.35 o 
   5   6  10     1220.80     1257.14     13.73 o 
   6   6  10      110.81      103.23      3.71 o 
   7   6  10      169.08      185.30      4.57 o 
   8   6  10        1.10        2.08      1.84 o 
   1   7  10       29.15       26.37      0.99 o 
   2   7  10        6.85        6.75      0.73 o 
   3   7  10      864.87      841.15      9.40 o 
   4   7  10      301.18      293.07      4.01 o 
   5   7  10       38.57       35.60      1.52 o 
   6   7  10       17.06       24.12      1.82 o 
   7   7  10       15.75       21.95      1.87 o 
   0   8  10      108.20      100.74      2.95 o 
   1   8  10      502.84      507.57      5.83 o 
   2   8  10      656.52      618.25      6.79 o 
   3   8  10        1.42       -0.43      0.97 o 
   4   8  10       26.71       21.70      1.35 o 
   5   8  10      108.63       95.78      2.33 o 
   6   8  10      159.80      156.02      3.72 o 
   7   8  10        0.28       -1.13      2.28 o 
   1   9  10        0.33        1.61      0.78 o 
   2   9  10        9.93       15.02      1.09 o 
   3   9  10      112.61      107.81      2.47 o 
   4   9  10       72.11       77.66      2.18 o 
   5   9  10      224.81      241.51      4.14 o 
   6   9  10      158.54      151.61      3.90 o 
   7   9  10        0.68        0.60      1.76 o 
   0  10  10        4.40        4.21      1.30 o 
   1  10  10       21.94       17.57      1.22 o 
   2  10  10       99.26       89.32      2.14 o 
   3  10  10        0.07        0.31      0.81 o 
   4  10  10       66.32       65.84      2.25 o 
   5  10  10      236.14      235.50      4.30 o 
   6  10  10        6.60        8.40      1.58 o 
   1  11  10      221.34      196.38      3.57 o 
   2  11  10        2.87        2.56      1.49 o 
   3  11  10       21.75       27.33      1.60 o 
   4  11  10      117.25      116.68      2.81 o 
   5  11  10       26.89       19.62      1.68 o 
   6  11  10       54.64       50.91      2.65 o 
   0  12  10      634.98      594.48     16.51 o 
   1  12  10       71.44       84.90      4.62 o 
   2  12  10      661.98      624.87      9.94 o 
   3  12  10      231.49      238.27      4.32 o 
   4  12  10      138.57      139.82      3.07 o 
   5  12  10       46.59       63.57      2.56 o 
   6  12  10       25.49       20.44      2.57 o 
   1  13  10        6.13        4.61      1.72 o 
   2  13  10       30.14       31.19      2.34 o 
   3  13  10        1.68        2.49      1.51 o 
   4  13  10       53.31       49.17      2.56 o 
   5  13  10       17.58       15.25      1.83 o 
   0  14  10       33.39       55.87      5.44 o 
   1  14  10      234.12      213.92      5.83 o 
   2  14  10       68.90       84.38      3.52 o 
   3  14  10      222.13      244.27      5.83 o 
   4  14  10       32.08       40.54      2.84 o 
   1  15  10       24.27       28.71      2.79 o 
   2  15  10       12.16        4.73      2.00 o 
   3  15  10       23.54       31.05      2.68 o 
   0  16  10       27.04       35.91      6.08 o 
   1  16  10        0.74        0.96      3.17 o 
   2  16  10       18.03        7.36      3.62 o 
   1   1  11      146.30      172.88      1.89 o 
   2   1  11      426.34      468.27      4.57 o 
   3   1  11        0.09        0.78      0.51 o 
   4   1  11      301.93      318.98      3.93 o 
   5   1  11        0.16       -1.09      1.01 o 
   6   1  11       64.36       50.38      2.11 o 
   7   1  11        0.55       -0.37      1.29 o 
   8   1  11      190.10      180.25      4.03 o 
   0   2  11      563.28      643.01      8.36 o 
   1   2  11       93.64      107.68      1.34 o 
   2   2  11     2183.18     2157.04     19.09 o 
   3   2  11        7.08        4.59      0.49 o 
   4   2  11      523.35      530.90      6.99 o 
   5   2  11      166.52      146.77      2.93 o 
   6   2  11        6.56       15.20      1.39 o 
   7   2  11        0.47        0.41      1.29 o 
   8   2  11        0.41        1.50      1.57 o 
   1   3  11      168.87      190.42      2.06 o 
   2   3  11      278.96      257.60      2.83 o 
   3   3  11       21.24       14.88      0.92 o 
   4   3  11       17.57       10.57      1.04 o 
   5   3  11        0.05       -0.95      1.15 o 
   6   3  11      345.24      354.56      6.00 o 
   7   3  11       33.62       24.50      1.96 o 
   8   3  11        2.89       -1.25      1.49 o 
   0   4  11     3284.18     3177.47     35.34 o 
   1   4  11      159.40      160.47      1.97 o 
   2   4  11      811.61      828.08      8.46 o 
   3   4  11      189.00      184.38      2.80 o 
   4   4  11     1458.03     1390.03     14.62 o 
   5   4  11      227.01      197.78      3.69 o 
   6   4  11      360.00      385.81      5.70 o 
   7   4  11       55.14       45.77      2.25 o 
   8   4  11      119.05      134.83      4.03 o 
   1   5  11      122.66      148.54      1.84 o 
   2   5  11        5.21        3.72      0.65 o 
   3   5  11      247.92      239.58      3.36 o 
   4   5  11      945.88      960.93     10.51 o 
   5   5  11      221.90      206.51      4.07 o 
   6   5  11      310.40      302.81      4.85 o 
   7   5  11        8.56        8.74      1.71 o 
   8   5  11       39.40       33.09      2.64 o 
   0   6  11       42.65       50.02      1.40 o 
   1   6  11      257.56      265.66      3.08 o 
   2   6  11      181.53      179.54      2.86 o 
   3   6  11       58.83       57.40      1.68 o 
   4   6  11       52.24       56.86      1.76 o 
   5   6  11       59.90       53.84      1.96 o 
   6   6  11      103.33      110.81      3.03 o 
   7   6  11        0.34       -0.64      1.43 o 
   1   7  11      189.23      205.77      2.78 o 
   2   7  11      328.00      322.43      3.99 o 
   3   7  11      835.94      816.69      9.24 o 
   4   7  11     1427.46     1441.79     14.72 o 
   5   7  11        2.65        1.21      0.95 o 
   6   7  11      106.56       94.09      2.80 o 
   7   7  11       21.03       20.09      1.85 o 
   0   8  11       94.94       89.52      2.31 o 
   1   8  11        5.88        3.11      0.69 o 
   2   8  11     1701.28     1667.03     17.41 o 
   3   8  11      636.80      620.12      7.35 o 
   4   8  11       19.97       27.75      1.76 o 
   5   8  11       17.84       15.36      1.49 o 
   6   8  11       13.13       13.28      1.74 o 
   7   8  11        0.82       -1.06      1.51 o 
   1   9  11        0.00       -0.68      0.86 o 
   2   9  11       15.21       15.71      1.18 o 
   3   9  11       18.49       18.20      1.31 o 
   4   9  11       93.03      103.49      2.67 o 
   5   9  11       45.99       42.28      2.33 o 
   6   9  11        3.11        6.09      1.61 o 
   7   9  11       58.08       52.95      2.89 o 
   0  10  11      558.82      580.33     12.67 o 
   1  10  11      406.25      398.53      5.43 o 
   2  10  11      207.06      196.28      3.88 o 
   3  10  11        1.68        1.08      1.36 o 
   4  10  11      506.71      528.60      7.31 o 
   5  10  11      101.93       84.38      2.76 o 
   6  10  11       93.38      103.46      3.38 o 
   1  11  11        7.74        3.66      1.03 o 
   2  11  11        0.00        0.24      1.27 o 
   3  11  11      224.27      204.15      4.68 o 
   4  11  11        0.80        0.54      1.18 o 
   5  11  11        2.39        2.14      1.47 o 
   6  11  11       16.63       14.84      2.01 o 
   0  12  11      385.57      369.23     17.27 o 
   1  12  11       49.32       36.40      2.21 o 
   2  12  11      108.42      115.03      3.10 o 
   3  12  11       66.53       60.20      2.57 o 
   4  12  11       13.29       14.59      1.63 o 
   5  12  11       10.24       12.55      1.71 o 
   1  13  11      118.27       91.76      3.91 o 
   2  13  11        1.72       -0.12      1.65 o 
   3  13  11        7.91        8.84      1.71 o 
   4  13  11       32.36       31.75      2.43 o 
   5  13  11        2.92        4.37      1.72 o 
   0  14  11       34.07       29.21      4.16 o 
   1  14  11        9.72        8.80      2.14 o 
   2  14  11       32.68       24.95      2.56 o 
   3  14  11       28.21       27.52      2.49 o 
   4  14  11      182.07      191.52      5.83 o 
   1  15  11        3.02        4.71      2.14 o 
   2  15  11        5.40        5.28      2.24 o 
   3  15  11        8.64        4.48      2.47 o 
   0  16  11      224.86      205.98     12.15 o 
   1  16  11       77.78       65.57      5.43 o 
   0   0  12     4353.53     5365.02     83.74 o 
   1   0  12     1198.25     1203.65     14.81 o 
   2   0  12     1061.53     1128.72     15.09 o 
   3   0  12      725.31      733.67     11.32 o 
   4   0  12      198.31      216.62      5.20 o 
   5   0  12      857.00      803.19     14.46 o 
   6   0  12      144.63      119.00      4.14 o 
   7   0  12        0.07       -0.88      1.82 o 
   8   0  12       21.53       27.45      2.88 o 
   1   1  12       49.94       42.53      0.91 o 
   2   1  12       44.23       50.56      1.31 o 
   3   1  12       10.45        9.74      0.79 o 
   4   1  12        1.27        1.28      0.91 o 
   5   1  12      173.81      136.00      2.83 o 
   6   1  12       14.81       14.05      1.49 o 
   7   1  12        1.70        0.88      1.36 o 
   8   1  12       32.68       30.61      2.24 o 
   0   2  12       59.47       98.79      2.06 o 
   1   2  12      969.39      952.16      8.12 o 
   2   2  12      725.02      756.28      7.15 o 
   3   2  12      227.15      209.53      2.94 o 
   4   2  12        8.40        7.50      1.00 o 
   5   2  12       77.50       86.57      2.50 o 
   6   2  12        5.90        8.68      1.39 o 
   7   2  12      183.45      183.78      4.33 o 
   8   2  12        3.48        4.91      1.78 o 
   1   3  12        1.68        1.29      0.42 o 
   2   3  12       76.75       79.98      1.37 o 
   3   3  12       89.60       81.83      1.81 o 
   4   3  12       34.12       41.15      1.61 o 
   5   3  12      100.01      100.29      2.89 o 
   6   3  12      186.85      171.99      3.89 o 
   7   3  12       49.01       44.21      2.38 o 
   8   3  12       10.53        8.87      2.16 o 
   0   4  12       92.62       87.91      1.78 o 
   1   4  12       16.25       12.21      0.60 o 
   2   4  12       60.94       51.91      1.22 o 
   3   4  12       64.79       65.41      1.74 o 
   4   4  12      140.66      132.28      2.69 o 
   5   4  12       68.03       73.08      2.72 o 
   6   4  12       30.37       28.03      1.75 o 
   7   4  12        1.96       -0.29      1.49 o 
   8   4  12       43.49       48.20      3.07 o 
   1   5  12       32.29       32.85      0.93 o 
   2   5  12        1.84        1.77      0.67 o 
   3   5  12      613.86      600.21      6.91 o 
   4   5  12      172.08      163.71      2.86 o 
   5   5  12       61.08       73.27      2.37 o 
   6   5  12       73.25       67.09      2.50 o 
   7   5  12        0.40       -1.28      1.49 o 
   0   6  12       41.79       56.92      1.61 o 
   1   6  12      745.92      741.37      7.36 o 
   2   6  12      126.75      129.80      2.54 o 
   3   6  12     4166.73     4048.13     40.38 o 
   4   6  12      981.16      985.06     10.49 o 
   5   6  12      312.07      315.29      4.55 o 
   6   6  12        2.98        0.79      1.38 o 
   7   6  12      175.85      193.94      4.12 o 
   1   7  12       51.73       49.68      1.35 o 
   2   7  12      226.12      223.23      3.45 o 
   3   7  12        5.52        6.15      1.09 o 
   4   7  12      238.50      234.02      3.50 o 
   5   7  12       80.40       83.04      2.28 o 
   6   7  12       53.95       50.27      2.34 o 
   7   7  12        2.44        3.32      1.60 o 
   0   8  12       10.50       11.36      1.21 o 
   1   8  12      203.20      200.89      4.26 o 
   2   8  12       38.91       34.30      1.85 o 
   3   8  12        0.52        2.59      1.09 o 
   4   8  12      262.87      242.55      4.02 o 
   5   8  12       76.39       72.82      2.64 o 
   6   8  12        0.08        1.03      1.54 o 
   7   8  12        1.98       -1.00      1.91 o 
   1   9  12       81.94       76.87      2.01 o 
   2   9  12       29.88       31.49      1.43 o 
   3   9  12       70.34       76.24      2.56 o 
   4   9  12      234.22      223.26      3.89 o 
   5   9  12       43.92       40.51      2.11 o 
   6   9  12       43.02       51.57      2.51 o 
   0  10  12       39.70       30.38      3.39 o 
   1  10  12       84.56       86.34      2.22 o 
   2  10  12        2.57        2.46      1.38 o 
   3  10  12        0.56       -0.45      1.14 o 
   4  10  12        1.07       -0.05      1.25 o 
   5  10  12        0.37        1.15      1.40 o 
   6  10  12        2.32       -0.76      1.54 o 
   1  11  12       20.15       18.16      1.71 o 
   2  11  12        0.86        0.25      1.30 o 
   3  11  12        4.41        5.47      1.62 o 
   4  11  12        1.13        2.62      1.34 o 
   5  11  12        0.00       -1.20      1.40 o 
   6  11  12       16.67       16.27      2.17 o 
   0  12  12      621.85      589.02     16.28 o 
   1  12  12      498.10      466.94      8.51 o 
   2  12  12        0.96        4.05      1.57 o 
   3  12  12       81.08       85.61      2.93 o 
   4  12  12       32.23       33.05      2.43 o 
   5  12  12      175.32      192.61      4.37 o 
   1  13  12        0.30       -0.56      1.88 o 
   2  13  12      116.96      112.40      5.03 o 
   3  13  12       11.33       11.80      1.81 o 
   4  13  12        5.64        3.91      1.81 o 
   0  14  12       97.34       61.20      5.12 o 
   1  14  12      265.92      300.37      7.58 o 
   2  14  12       11.85       10.70      2.38 o 
   3  14  12      299.37      299.22      6.74 o 
   1  15  12        3.65        2.12      2.14 o 
   2  15  12        4.80        0.70      2.32 o 
   1   1  13       64.87       64.76      1.15 o 
   2   1  13      252.56      291.39      3.50 o 
   3   1  13       11.48       10.53      0.83 o 
   4   1  13      118.30      115.74      2.79 o 
   5   1  13       46.03       42.63      2.06 o 
   6   1  13        3.26        2.34      1.77 o 
   7   1  13        0.84       -0.60      1.40 o 
   8   1  13        0.72       -0.18      1.64 o 
   0   2  13     4759.16     4763.34     56.68 o 
   1   2  13       60.82       50.57      1.01 o 
   2   2  13        0.13       -0.24      0.58 o 
   3   2  13       46.80       51.65      1.55 o 
   4   2  13       23.90       22.66      1.16 o 
   5   2  13      700.49      684.86      9.01 o 
   6   2  13       91.28       93.16      3.03 o 
   7   2  13       32.34       19.19      1.96 o 
   8   2  13        1.76        5.94      2.05 o 
   1   3  13      194.53      195.58      2.19 o 
   2   3  13      442.93      482.85      5.34 o 
   3   3  13       42.17       43.93      1.41 o 
   4   3  13      199.07      216.58      3.48 o 
   5   3  13        4.71        0.90      1.25 o 
   6   3  13       78.65       60.39      2.33 o 
   7   3  13      257.84      259.05      5.21 o 
   0   4  13      104.58      105.44      2.06 o 
   1   4  13       48.14       38.60      1.12 o 
   2   4  13     2180.07     2140.61     20.77 o 
   3   4  13      948.85      952.95      9.83 o 
   4   4  13      899.88      868.11     10.18 o 
   5   4  13      186.20      150.22      3.27 o 
   6   4  13      133.30      134.97      3.24 o 
   7   4  13       30.52       40.84      2.38 o 
   1   5  13      555.83      548.92      5.47 o 
   2   5  13     1042.34     1024.21     11.00 o 
   3   5  13      279.87      273.80      4.07 o 
   4   5  13      505.66      497.01      6.41 o 
   5   5  13        2.87        1.04      1.03 o 
   6   5  13       54.21       47.20      2.20 o 
   7   5  13        7.69        9.83      1.74 o 
   0   6  13      939.60      979.66     14.87 o 
   1   6  13        0.13        1.38      0.64 o 
   2   6  13       34.45       31.71      1.39 o 
   3   6  13      303.12      331.38      4.42 o 
   4   6  13        5.59        5.86      1.11 o 
   5   6  13       35.63       43.72      1.76 o 
   6   6  13        2.28        2.59      1.41 o 
   7   6  13       43.57       38.83      2.37 o 
   1   7  13       60.23       61.68      1.59 o 
   2   7  13      825.44      816.24      9.07 o 
   3   7  13      136.11      133.25      2.78 o 
   4   7  13      115.83      113.33      3.55 o 
   5   7  13        9.59       10.29      1.49 o 
   6   7  13        9.57        6.36      1.51 o 
   7   7  13        0.01        1.35      1.73 o 
   0   8  13      819.64      778.96     11.51 o 
   1   8  13      147.07      157.47      3.09 o 
   2   8  13      300.62      282.67      3.76 o 
   3   8  13      132.36      127.93      2.90 o 
   4   8  13       22.55       23.18      1.52 o 
   5   8  13        2.77        8.57      1.61 o 
   6   8  13       86.77       90.01      3.20 o 
   1   9  13        8.04        7.20      1.06 o 
   2   9  13      257.89      235.41      4.77 o 
   3   9  13      144.08      133.84      3.36 o 
   4   9  13       16.25       14.76      1.50 o 
   5   9  13       30.90       29.54      2.02 o 
   6   9  13        4.71        3.84      1.57 o 
   0  10  13      242.45      237.50      9.28 o 
   1  10  13       29.15       28.80      1.58 o 
   2  10  13      491.87      494.73      8.28 o 
   3  10  13      106.57      106.35      2.83 o 
   4  10  13       56.42       61.02      2.34 o 
   5  10  13       63.61       76.31      2.85 o 
   6  10  13       87.85       85.91      3.45 o 
   1  11  13       22.67       18.71      1.70 o 
   2  11  13       84.82       75.05      2.86 o 
   3  11  13        2.39        2.45      1.49 o 
   4  11  13       16.05       14.52      1.75 o 
   5  11  13       34.38       30.00      2.00 o 
   0  12  13       76.37       78.53      5.19 o 
   1  12  13       85.02       88.87      5.89 o 
   2  12  13      184.38      200.27      4.97 o 
   3  12  13       92.25       94.62      3.50 o 
   4  12  13       30.32       34.43      2.63 o 
   5  12  13        3.96        3.01      1.71 o 
   1  13  13        0.15        1.33      1.94 o 
   2  13  13        0.00       -0.02      1.94 o 
   3  13  13       25.67       30.23      2.56 o 
   4  13  13        5.78        7.17      2.02 o 
   0  14  13      334.98      299.48     25.27 o 
   1  14  13       54.55       51.70      3.35 o 
   2  14  13       15.61       19.17      2.63 o 
   3  14  13       72.15       75.26      4.88 o 
   1  15  13       25.46       25.10      4.07 o 
   0   0  14      740.83      801.76     13.67 o 
   1   0  14      461.25      481.61      6.56 o 
   2   0  14      199.78      249.77      4.74 o 
   3   0  14      146.60      157.78      3.69 o 
   4   0  14       39.29       37.04      2.17 o 
   5   0  14       41.99       45.36      3.58 o 
   6   0  14        2.58       -0.97      2.31 o 
   7   0  14        0.08        1.57      2.06 o 
   1   1  14      386.63      403.24      4.01 o 
   2   1  14        1.71        2.21      0.74 o 
   3   1  14       28.51       19.61      1.11 o 
   4   1  14       23.36       24.30      1.19 o 
   5   1  14        1.55       -1.08      1.24 o 
   6   1  14       13.65       11.59      1.60 o 
   7   1  14       41.81       32.28      2.05 o 
   0   2  14      292.25      271.84      4.21 o 
   1   2  14      143.92      139.59      2.54 o 
   2   2  14      283.35      292.36      4.04 o 
   3   2  14      129.74      124.98      2.70 o 
   4   2  14      530.27      546.70      6.54 o 
   5   2  14      214.96      199.21      4.06 o 
   6   2  14        3.97        4.01      1.48 o 
   7   2  14       23.85       27.17      2.48 o 
   1   3  14       31.23       29.10      0.85 o 
   2   3  14      207.89      207.92      3.14 o 
   3   3  14        7.66        4.86      0.94 o 
   4   3  14        0.67       -0.09      0.83 o 
   5   3  14       19.67       18.48      2.18 o 
   6   3  14       16.07       11.06      1.69 o 
   7   3  14        4.94        8.15      1.81 o 
   0   4  14      391.71      415.41      5.86 o 
   1   4  14        0.95        1.33      0.61 o 
   2   4  14       41.70       43.08      2.27 o 
   3   4  14        4.26        1.39      0.87 o 
   4   4  14        8.22        8.30      1.20 o 
   5   4  14       14.12       11.83      1.27 o 
   6   4  14       73.15       69.22      2.57 o 
   7   4  14       69.81       64.83      2.85 o 
   1   5  14      217.67      215.36      2.83 o 
   2   5  14      927.30      926.40     10.07 o 
   3   5  14      125.78      126.25      2.98 o 
   4   5  14       11.73       10.54      1.17 o 
   5   5  14       36.79       34.02      1.62 o 
   6   5  14        3.18        3.21      1.40 o 
   7   5  14       67.80       58.95      2.92 o 
   0   6  14     2337.00     2308.45     33.52 o 
   1   6  14     2960.98     2979.80     27.42 o 
   2   6  14     3012.05     3009.86     30.52 o 
   3   6  14        0.09        1.16      1.00 o 
   4   6  14      118.90      135.63      3.05 o 
   5   6  14      161.92      156.64      3.94 o 
   6   6  14       10.00       15.08      1.63 o 
   7   6  14       65.85       73.52      3.26 o 
   1   7  14      289.70      291.60      4.48 o 
   2   7  14       13.04       13.53      1.16 o 
   3   7  14       19.35       19.60      1.41 o 
   4   7  14       23.53       20.24      1.55 o 
   5   7  14        5.82        3.90      1.43 o 
   6   7  14        0.26       -0.45      1.44 o 
   0   8  14      207.09      202.18      4.36 o 
   1   8  14       60.74       54.05      1.99 o 
   2   8  14       28.86       31.02      1.70 o 
   3   8  14      104.35      100.69      2.72 o 
   4   8  14       24.89       30.03      1.80 o 
   5   8  14       28.71       30.69      2.09 o 
   6   8  14      155.24      182.52      4.22 o 
   1   9  14      130.69      121.79      3.26 o 
   2   9  14        0.77        1.80      1.42 o 
   3   9  14      177.25      176.88      3.59 o 
   4   9  14        0.10       -0.08      1.17 o 
   5   9  14        1.37       -0.37      1.48 o 
   6   9  14        1.50        2.62      1.81 o 
   0  10  14       10.89       13.81      3.07 o 
   1  10  14       20.63       21.80      1.76 o 
   2  10  14        1.98        1.62      1.46 o 
   3  10  14       72.06       70.54      3.07 o 
   4  10  14       62.53       67.75      2.81 o 
   5  10  14       33.37       36.87      2.27 o 
   1  11  14      153.50      140.44      3.96 o 
   2  11  14        2.16        1.65      1.69 o 
   3  11  14        5.26        2.98      1.54 o 
   4  11  14        0.44       -0.38      1.72 o 
   5  11  14        8.32        8.98      2.38 o 
   0  12  14       97.77       92.38      9.92 o 
   1  12  14      191.13      179.01      5.44 o 
   2  12  14        1.31       -0.56      1.82 o 
   3  12  14      100.58      104.31      3.83 o 
   4  12  14       30.21       43.26      2.89 o 
   1  13  14        2.81       -1.53      1.94 o 
   2  13  14        0.98        0.47      1.99 o 
   3  13  14       26.71       24.67      2.51 o 
   0  14  14       65.70       59.74      5.19 o 
   1  14  14       92.56      102.37      6.48 o 
   2  14  14      232.76      242.19      7.90 o 
   1   1  15      168.28      157.63      3.08 o 
   2   1  15      305.29      303.75      3.94 o 
   3   1  15       28.50       24.14      1.31 o 
   4   1  15      168.54      179.66      3.28 o 
   5   1  15       92.55       76.26      2.72 o 
   6   1  15       35.64       29.16      1.96 o 
   7   1  15       96.15       78.24      3.46 o 
   0   2  15        4.44        8.07      0.94 o 
   1   2  15      639.43      639.15      6.25 o 
   2   2  15        5.84        4.99      0.91 o 
   3   2  15      562.21      524.62      6.58 o 
   4   2  15       12.71       16.31      1.14 o 
   5   2  15        2.39        2.79      1.38 o 
   6   2  15       13.40        8.53      1.60 o 
   7   2  15      138.51      153.81      4.07 o 
   1   3  15       75.66       76.52      1.48 o 
   2   3  15       27.55       25.70      1.37 o 
   3   3  15        0.23       -0.76      0.85 o 
   4   3  15       36.60       36.46      1.71 o 
   5   3  15       92.05       91.07      2.42 o 
   6   3  15       23.23       17.73      1.97 o 
   7   3  15        0.84       -2.35      1.57 o 
   0   4  15      810.46      826.26     10.73 o 
   1   4  15      931.19      921.71      9.12 o 
   2   4  15      142.05      130.51      2.71 o 
   3   4  15       64.47       71.48      1.91 o 
   4   4  15       95.84       92.14      2.18 o 
   5   4  15      569.54      596.83      8.22 o 
   6   4  15      147.07      123.89      3.48 o 
   7   4  15        0.14       -0.76      1.78 o 
   1   5  15       63.49       65.44      1.95 o 
   2   5  15      381.40      362.54      4.64 o 
   3   5  15       19.42       18.60      1.48 o 
   4   5  15       25.12       18.67      1.30 o 
   5   5  15        6.97        6.08      1.40 o 
   6   5  15       36.45       29.08      1.97 o 
   7   5  15       30.97       37.92      2.80 o 
   0   6  15       34.85       31.89      1.85 o 
   1   6  15      283.03      285.06      4.12 o 
   2   6  15       12.11       18.76      1.25 o 
   3   6  15      143.64      150.38      2.94 o 
   4   6  15       37.35       32.95      1.86 o 
   5   6  15        0.72        0.31      1.32 o 
   6   6  15        1.14       -1.74      1.34 o 
   1   7  15      183.94      183.07      3.60 o 
   2   7  15      526.78      512.07      7.53 o 
   3   7  15       53.00       50.94      2.05 o 
   4   7  15       21.33       22.01      1.62 o 
   5   7  15        1.35        3.16      1.40 o 
   6   7  15        4.29        3.98      1.54 o 
   0   8  15      371.50      400.52      7.24 o 
   1   8  15        2.24        3.94      1.41 o 
   2   8  15       67.93       65.05      2.91 o 
   3   8  15       43.41       39.32      2.78 o 
   4   8  15      140.16      131.24      3.91 o 
   5   8  15       35.63       42.06      2.16 o 
   6   8  15       41.11       36.84      2.37 o 
   1   9  15        1.11        2.75      1.22 o 
   2   9  15       49.29       44.73      2.41 o 
   3   9  15       69.68       81.96      4.05 o 
   4   9  15        1.87        3.67      1.45 o 
   5   9  15        0.20       -0.87      1.53 o 
   0  10  15        0.18        2.24      2.71 o 
   1  10  15      687.35      695.18     11.78 o 
   2  10  15       56.56       58.97      2.76 o 
   3  10  15       28.92       35.89      2.34 o 
   4  10  15       10.47        5.02      1.64 o 
   5  10  15       32.83       36.34      2.47 o 
   1  11  15        0.15        1.32      1.88 o 
   2  11  15        6.76        5.99      1.76 o 
   3  11  15       20.02       24.30      2.34 o 
   4  11  15       35.11       32.90      3.11 o 
   0  12  15       82.31       98.35      5.83 o 
   1  12  15      100.84      116.24      4.46 o 
   2  12  15       28.51       28.04      2.45 o 
   3  12  15      173.82      193.86      7.55 o 
   4  12  15       15.05       16.75      2.63 o 
   1  13  15       51.54       48.56      3.69 o 
   2  13  15       13.60       12.83      2.53 o 
   3  13  15        1.79        3.18      2.20 o 
   0  14  15       15.56       19.13      3.82 o 
   1  14  15      114.55      118.40      5.54 o 
   0   0  16      187.04      168.64      4.07 o 
   1   0  16        4.59        4.40      0.96 o 
   2   0  16      341.58      335.26      6.60 o 
   3   0  16      103.07       99.02      3.32 o 
   4   0  16      177.03      140.04      4.10 o 
   5   0  16       66.95       74.70      4.18 o 
   6   0  16       97.01      116.75      5.24 o 
   7   0  16       20.76       15.40      3.62 o 
   1   1  16       99.03       96.95      2.25 o 
   2   1  16      105.98      104.35      2.24 o 
   3   1  16      133.12      121.40      2.46 o 
   4   1  16       12.88        6.70      1.16 o 
   5   1  16        2.56        2.19      1.62 o 
   6   1  16        4.06        4.31      1.57 o 
   7   1  16       28.41       25.02      2.56 o 
   0   2  16      225.87      229.44      4.16 o 
   1   2  16       20.48       20.47      0.89 o 
   2   2  16       54.70       55.65      1.75 o 
   3   2  16        5.16        1.99      0.95 o 
   4   2  16      638.65      618.93      8.24 o 
   5   2  16       23.57       15.44      1.63 o 
   6   2  16      275.23      259.57      5.10 o 
   7   2  16        0.02       -0.10      1.82 o 
   1   3  16        0.84       -0.98      0.66 o 
   2   3  16      181.23      183.07      3.53 o 
   3   3  16        0.69       -0.58      1.27 o 
   4   3  16       27.42       21.82      1.50 o 
   5   3  16       20.48       18.05      1.78 o 
   6   3  16       56.40       49.00      2.48 o 
   7   3  16       13.64       15.08      2.22 o 
   0   4  16     1436.67     1488.43     20.01 o 
   1   4  16       16.93       15.73      1.11 o 
   2   4  16       86.76       90.61      2.45 o 
   3   4  16        0.56       -0.34      0.93 o 
   4   4  16      200.68      191.52      4.87 o 
   5   4  16       12.29       10.45      1.51 o 
   6   4  16       80.03       87.15      3.13 o 
   1   5  16      174.34      185.53      2.99 o 
   2   5  16        0.01        0.83      1.74 o 
   3   5  16        2.93       -0.47      1.11 o 
   4   5  16       43.90       47.10      2.05 o 
   5   5  16        0.88        1.86      1.34 o 
   6   5  16       25.79       32.37      2.30 o 
   0   6  16     5063.06     5141.53     72.96 o 
   1   6  16       49.62       47.73      1.92 o 
   2   6  16     1837.65     1900.85     22.05 o 
   3   6  16       14.05       10.20      1.40 o 
   4   6  16      252.94      268.22      4.62 o 
   5   6  16       27.96       22.54      1.79 o 
   6   6  16       88.15      102.55      3.15 o 
   1   7  16      385.95      387.89      6.66 o 
   2   7  16      399.62      404.50      6.82 o 
   3   7  16        4.44        5.15      1.23 o 
   4   7  16       21.35       24.14      1.76 o 
   5   7  16       15.10       16.90      1.71 o 
   6   7  16       10.33        8.38      1.78 o 
   0   8  16      304.38      295.67      6.68 o 
   1   8  16       16.61       16.56      1.54 o 
   2   8  16       18.47       14.35      1.83 o 
   3   8  16       36.51       43.59      2.45 o 
   4   8  16      175.38      168.08      4.17 o 
   5   8  16       19.09       25.80      1.90 o 
   1   9  16      166.43      160.64      4.40 o 
   2   9  16       58.76       57.12      2.69 o 
   3   9  16        0.02        1.92      1.72 o 
   4   9  16       70.56       73.61      3.04 o 
   5   9  16       77.42       65.73      3.04 o 
   0  10  16       61.85       57.25      5.44 o 
   1  10  16       29.60       35.24      2.49 o 
   2  10  16        0.50        0.46      1.69 o 
   3  10  16        0.96       -0.38      1.73 o 
   4  10  16       19.59       21.87      2.70 o 
   1  11  16       42.17       44.50      3.17 o 
   2  11  16        0.09        1.94      1.82 o 
   3  11  16       19.46       20.10      2.34 o 
   4  11  16       16.03       20.32      3.19 o 
   0  12  16      208.40      221.60      8.81 o 
   1  12  16       10.20       13.63      2.44 o 
   2  12  16       13.03       14.74      2.22 o 
   3  12  16       14.32       21.52      2.79 o 
   1  13  16        6.56        7.45      2.32 o 
   2  13  16       23.30       26.82      3.28 o 
   1   1  17       19.49       20.08      0.90 o 
   2   1  17       16.49       11.36      1.37 o 
   3   1  17      354.45      301.37      5.52 o 
   4   1  17        2.52       -0.21      1.31 o 
   5   1  17       16.03       11.56      1.95 o 
   6   1  17      124.88      122.17      3.74 o 
   0   2  17      994.78      998.10     13.92 o 
   1   2  17      332.43      331.58      4.59 o 
   2   2  17        0.07       -1.81      1.22 o 
   3   2  17      146.41      145.37      3.31 o 
   4   2  17       69.76       71.76      2.86 o 
   5   2  17      137.89      140.08      3.87 o 
   6   2  17       25.42       31.39      2.42 o 
   1   3  17        7.34        5.27      1.07 o 
   2   3  17       64.85       57.89      2.21 o 
   3   3  17        1.28       -1.10      1.16 o 
   4   3  17      113.92      103.86      3.17 o 
   5   3  17       32.51       38.34      2.16 o 
   6   3  17        5.01        4.59      2.13 o 
   0   4  17      539.78      571.80      9.50 o 
   1   4  17      827.74      846.25     11.33 o 
   2   4  17       17.22       16.70      1.43 o 
   3   4  17       82.35       90.54      2.72 o 
   4   4  17       74.91       98.28      2.77 o 
   5   4  17       60.93       60.11      2.61 o 
   6   4  17        7.83       13.39      1.88 o 
   1   5  17       64.45       59.12      2.55 o 
   2   5  17      247.18      249.02      4.87 o 
   3   5  17        5.37        1.68      1.27 o 
   4   5  17        8.34       11.94      1.54 o 
   5   5  17        0.56       -0.37      1.34 o 
   6   5  17       15.42       14.63      2.29 o 
   0   6  17      671.09      699.13     12.79 o 
   1   6  17       48.47       51.50      3.15 o 
   2   6  17        1.50        5.64      1.54 o 
   3   6  17        6.19        5.44      1.32 o 
   4   6  17       23.81       22.91      1.76 o 
   5   6  17       10.47       10.36      1.59 o 
   6   6  17        4.45        4.82      1.86 o 
   1   7  17      302.75      323.05      6.57 o 
   2   7  17      693.93      698.09     13.11 o 
   3   7  17       14.03        5.94      1.54 o 
   4   7  17        1.25        2.65      1.45 o 
   5   7  17       14.04       15.60      1.71 o 
   0   8  17       64.47       60.05      4.84 o 
   1   8  17        3.70        3.27      1.58 o 
   2   8  17        1.39        4.80      1.92 o 
   3   8  17        0.33       -1.41      1.72 o 
   4   8  17       37.61       38.82      2.26 o 
   5   8  17       85.15       89.97      3.24 o 
   1   9  17        4.03        4.11      1.82 o 
   2   9  17       97.61      102.98      3.38 o 
   3   9  17        0.24       -0.64      1.92 o 
   4   9  17       51.42       49.87      3.01 o 
   0  10  17        8.01       14.03      3.37 o 
   1  10  17      232.52      222.11      5.37 o 
   2  10  17      162.39      186.74      4.96 o 
   3  10  17      106.11      114.38      5.54 o 
   4  10  17       19.86       25.56      3.31 o 
   1  11  17       28.33       32.14      2.95 o 
   2  11  17        8.35        4.11      1.82 o 
   3  11  17       21.30       23.26      2.76 o 
   0  12  17        1.03       -1.18      2.91 o 
   1  12  17      123.16      145.02      5.10 o 
   2  12  17        1.82        3.05      2.10 o 
   0   0  18       74.48       62.96      6.24 o 
   1   0  18      640.20      598.18     10.95 o 
   2   0  18       36.74       37.19      2.95 o 
   3   0  18      131.82      121.43      4.67 o 
   4   0  18       53.56       37.78      3.93 o 
   5   0  18       58.64       63.20      4.06 o 
   6   0  18       31.93       29.08      5.04 o 
   1   1  18        2.97        2.33      0.94 o 
   2   1  18        1.57        1.55      1.21 o 
   3   1  18        0.63        0.48      1.34 o 
   4   1  18        2.95        0.45      1.38 o 
   5   1  18       26.85       21.12      2.13 o 
   6   1  18       15.51       11.08      1.99 o 
   0   2  18        4.87        3.82      1.34 o 
   1   2  18        1.52        1.41      0.88 o 
   2   2  18      273.39      256.42      4.92 o 
   3   2  18        1.05       -0.73      1.21 o 
   4   2  18       50.71       42.88      2.77 o 
   5   2  18       51.30       56.28      2.81 o 
   6   2  18      146.14      141.57      4.22 o 
   1   3  18      116.88      107.99      2.83 o 
   2   3  18      160.97      170.26      3.92 o 
   3   3  18        0.31       -1.78      1.19 o 
   4   3  18        8.29        5.97      1.64 o 
   5   3  18        2.21        2.81      1.64 o 
   6   3  18       18.96       18.41      2.17 o 
   0   4  18       17.38       15.20      2.38 o 
   1   4  18        2.22        1.08      1.60 o 
   2   4  18       99.49      108.11      4.29 o 
   3   4  18        0.01       -0.20      1.24 o 
   4   4  18       44.76       48.63      2.27 o 
   5   4  18       28.14       35.03      2.40 o 
   6   4  18        1.86        0.45      1.78 o 
   1   5  18      432.83      438.87      9.19 o 
   2   5  18       21.87       23.52      1.95 o 
   3   5  18        9.25       12.74      1.61 o 
   4   5  18       33.14       39.72      2.54 o 
   5   5  18        2.30        5.58      1.65 o 
   0   6  18     2279.40     2362.50     38.53 o 
   1   6  18      206.99      214.85      5.76 o 
   2   6  18      371.67      370.08      8.32 o 
   3   6  18        0.49        4.16      1.57 o 
   4   6  18      333.18      342.30      5.50 o 
   5   6  18       49.37       59.32      2.54 o 
   1   7  18       26.99       37.19      2.45 o 
   2   7  18        2.76        4.00      1.99 o 
   3   7  18       87.46       88.58      3.48 o 
   4   7  18       88.13       98.72      3.01 o 
   5   7  18       16.03       21.70      2.06 o 
   0   8  18        6.85        5.51      2.91 o 
   1   8  18       96.89       98.85      3.64 o 
   2   8  18        8.57        6.09      2.14 o 
   3   8  18       63.49       65.37      3.67 o 
   4   8  18        9.33        9.73      2.10 o 
   1   9  18       24.72       25.38      2.41 o 
   2   9  18       10.86       10.73      2.31 o 
   3   9  18       46.57       44.40      3.69 o 
   4   9  18        0.01        2.40      2.86 o 
   0  10  18       22.82       22.09      3.84 o 
   1  10  18        2.68        0.08      1.76 o 
   2  10  18        0.00        0.30      2.06 o 
   3  10  18        0.10       -0.32      2.24 o 
   1  11  18        1.77        0.33      1.99 o 
   2  11  18        3.72        3.32      2.55 o 
   0  12  18        0.85        5.30      3.07 o 
   1  12  18      123.62      135.45      5.36 o 
   1   1  19       25.46       23.61      1.93 o 
   2   1  19      208.71      177.32      4.46 o 
   3   1  19       10.69        5.73      1.54 o 
   4   1  19        5.99       10.00      2.52 o 
   5   1  19        4.99        2.08      1.62 o 
   0   2  19       87.78       87.74      5.60 o 
   1   2  19       24.89       26.80      2.05 o 
   2   2  19      493.87      497.71      8.86 o 
   3   2  19        6.90        5.51      1.49 o 
   4   2  19       14.66       18.16      1.86 o 
   5   2  19       41.10       27.00      2.29 o 
   1   3  19       25.32       23.92      1.86 o 
   2   3  19      153.32      161.43      4.37 o 
   3   3  19        4.25        4.07      1.27 o 
   4   3  19       98.90      106.62      3.42 o 
   5   3  19       46.82       45.81      2.64 o 
   0   4  19      700.17      703.16     14.76 o 
   1   4  19       48.39       50.55      3.19 o 
   2   4  19       10.96        9.00      1.91 o 
   3   4  19      131.27      125.36      3.42 o 
   4   4  19       17.83       22.09      2.19 o 
   5   4  19        0.50       -0.61      1.73 o 
   1   5  19       40.47       35.38      2.88 o 
   2   5  19      258.42      262.25      5.75 o 
   3   5  19       13.50       10.28      2.06 o 
   4   5  19       60.69       56.96      2.51 o 
   5   5  19        4.54        4.70      1.68 o 
   0   6  19       18.87       22.77      2.91 o 
   1   6  19        2.56        1.92      2.06 o 
   2   6  19      194.05      210.30      6.08 o 
   3   6  19       51.51       51.76      3.14 o 
   4   6  19       13.01       22.28      2.17 o 
   5   6  19        1.00        5.83      2.52 o 
   1   7  19        2.93        1.54      1.99 o 
   2   7  19       48.20       49.06      3.27 o 
   3   7  19        5.37        5.94      2.26 o 
   4   7  19       59.64       55.69      2.78 o 
   0   8  19      830.47      823.85     21.93 o 
   1   8  19        0.59        2.46      2.31 o 
   2   8  19        0.79        0.79      2.06 o 
   3   8  19       19.18       22.09      2.70 o 
   4   8  19        2.83        1.49      1.93 o 
   1   9  19        1.30        0.64      2.06 o 
   2   9  19       44.03       43.03      3.42 o 
   3   9  19       19.53       14.02      2.63 o 
   0  10  19       89.52      109.86     12.47 o 
   1  10  19        0.21       -0.90      1.87 o 
   2  10  19       89.60      110.24      4.87 o 
   1  11  19       11.99       16.08      2.53 o 
   0   0  20      315.52      254.54     17.59 o 
   1   0  20      531.15      533.64     11.94 o 
   2   0  20      342.06      323.21     10.17 o 
   3   0  20      189.02      196.36      6.26 o 
   4   0  20      103.67       77.68      4.43 o 
   5   0  20        9.47        3.77      2.32 o 
   1   1  20       14.71       18.18      1.93 o 
   2   1  20        0.21        0.28      1.66 o 
   3   1  20        6.65        4.54      1.51 o 
   4   1  20       39.92       36.03      2.34 o 
   5   1  20        2.23        4.40      2.09 o 
   0   2  20      266.71      263.38      8.81 o 
   1   2  20       14.00       17.23      2.04 o 
   2   2  20       62.59       46.31      2.53 o 
   3   2  20        0.06        0.96      1.65 o 
   4   2  20       17.75       20.16      1.95 o 
   5   2  20       38.57       44.23      2.68 o 
   1   3  20        8.10        8.69      1.93 o 
   2   3  20        8.44        6.79      1.54 o 
   3   3  20       83.01       77.44      3.31 o 
   4   3  20        4.18        4.17      1.64 o 
   5   3  20        0.06       -0.72      1.75 o 
   0   4  20        2.11        0.32      2.71 o 
   1   4  20       12.43       14.78      2.69 o 
   2   4  20       26.22       23.40      2.16 o 
   3   4  20        2.27        1.09      1.49 o 
   4   4  20       28.99       26.63      2.32 o 
   1   5  20       14.87       16.18      2.40 o 
   2   5  20       18.08       21.65      2.13 o 
   3   5  20      122.98      117.57      5.62 o 
   4   5  20       21.02       21.33      2.39 o 
   0   6  20      134.65      144.00     10.23 o 
   1   6  20       75.76       85.08      3.99 o 
   2   6  20      323.68      334.04      7.91 o 
   3   6  20       84.41      102.39      3.88 o 
   4   6  20      170.45      148.28      4.15 o 
   1   7  20      108.06       98.63      4.39 o 
   2   7  20        2.33        1.87      2.06 o 
   3   7  20       75.70       90.62      4.31 o 
   0   8  20       11.57       16.63      5.76 o 
   1   8  20       79.48       90.12      4.23 o 
   2   8  20       37.62       34.74      3.11 o 
   3   8  20       56.48       64.53      4.25 o 
   1   9  20        0.03        2.37      2.20 o 
   2   9  20       24.71       22.10      2.79 o 
   0  10  20        1.97       -1.28      3.20 o 
   1  10  20        0.02        0.93      2.22 o 
   1   1  21       11.07       10.24      1.87 o 
   2   1  21       26.30       39.45      2.88 o 
   3   1  21       52.63       50.26      2.78 o 
   4   1  21        9.33        9.94      1.84 o 
   0   2  21      101.33      105.80      5.88 o 
   1   2  21        0.49        0.90      1.72 o 
   2   2  21       71.71       73.77      3.69 o 
   3   2  21        1.91        3.80      1.69 o 
   4   2  21       67.61       63.46      3.24 o 
   1   3  21       27.71       30.48      2.39 o 
   2   3  21       29.17       28.78      2.53 o 
   3   3  21       20.84       23.20      2.29 o 
   4   3  21        1.57        5.68      1.87 o 
   0   4  21        0.72        2.24      5.44 o 
   1   4  21       61.83       60.65      3.93 o 
   2   4  21       93.37       92.65      3.60 o 
   3   4  21       10.97       11.85      2.00 o 
   4   4  21       29.86       38.14      2.74 o 
   1   5  21        1.90        1.28      2.44 o 
   2   5  21        2.90       -0.80      1.92 o 
   3   5  21        0.80        1.80      1.82 o 
   0   6  21       92.38       92.35      6.09 o 
   1   6  21        3.42        4.26      2.59 o 
   2   6  21       20.32       26.38      2.85 o 
   3   6  21        4.90        7.02      2.38 o 
   1   7  21       86.73       89.27      4.92 o 
   2   7  21       46.15       46.78      3.88 o 
   3   7  21       25.23       32.94      3.11 o 
   0   8  21       26.95       35.18      6.40 o 
   1   8  21       20.89       24.84      2.95 o 
   2   8  21      157.24      167.19      5.59 o 
   0   0  22      668.62      695.97     25.59 o 
   1   0  22       61.81       58.71      3.69 o 
   2   0  22       82.99       85.68      7.04 o 
   3   0  22       82.47       69.30      4.98 o 
   1   1  22       18.54       24.96      3.05 o 
   2   1  22        0.31       -1.77      1.74 o 
   3   1  22        0.00        0.32      1.92 o 
   0   2  22      104.98       88.05      5.43 o 
   1   2  22        1.36        3.03      2.06 o 
   2   2  22        3.86        2.88      1.92 o 
   3   2  22       44.93       45.25      3.11 o 
   1   3  22        7.98        7.22      2.14 o 
   2   3  22        4.29        2.88      2.32 o 
   3   3  22        0.57       -0.12      1.79 o 
   0   4  22       23.21       21.11      3.82 o 
   1   4  22        9.13        5.33      2.59 o 
   2   4  22        7.98        9.26      2.20 o 
   3   4  22        0.23        0.87      2.59 o 
   1   5  22       86.13       88.50      4.92 o 
   2   5  22       34.61       38.25      3.76 o 
   3   5  22       11.58       10.06      2.47 o 
   0   6  22        9.15       12.76      3.82 o 
   1   6  22       39.46       41.49      7.22 o 
   2   6  22        8.05       11.69      2.81 o 
   1   7  22       62.05       63.03      4.55 o 
   1   1  23       30.75       35.55      2.88 o 
   2   1  23       84.59       84.59      4.48 o 
   0   2  23       67.20       70.56      5.19 o 
   1   2  23       50.46       61.03      3.35 o 
   2   2  23        2.26        1.60      2.32 o 
   1   3  23        0.61       -0.44      2.44 o 
   2   3  23        1.28        0.64      2.22 o 
   0   4  23       22.32       24.09      4.07 o 
   1   4  23       41.36       47.47      3.93 o 
   2   4  23       24.49       22.37      4.16 o 
   1   5  23       11.92       12.15      2.95 o 
   0   0  24       25.99       27.51      5.76 o 
   1   0  24        1.10       -2.56      3.84 o 
   1   1  24        0.78        1.18      2.14 o 
   0   2  24       75.53      101.71      8.96 o 
                                                 
